# Supplementary material for: Similar striatal gene expression profiles in the striatum of the YAC128 and HdhQ150 mouse models of Huntington’s disease are not reflected in mutant Huntingtin inclusion prevalence
Source: BMC Genomics. 2015 Dec 21;16:1079. doi: 10.1186/s12864-015-2251-4 (PMC4687121; doi:10.1186/s12864-015-2251-4)
Supplement: Additional file 1: Table S1. — Genes altered in expression with age common to both WT and YAC128 caudate. (XLS 75 kb) [file 12864_2015_2251_MOESM1_ESM.xls]

## Sheet: Overlap Nominal p0.05 WT612 vs 
Table S1 Genes altered in expression with age common to both WT and YAC128 caudate. Only probesets that were annotated to a gene are given here.
6 - 12 months
Probeset	Symbol	Description
10608689	LOC790956	5.8S ribosomal RNA
10603926	EG382275	predicted gene, EG382275
10500610	Fam46c	family with sequence similarity 46, member C
10496397	Mapksp1	MAPK scaffold protein 1
10451851	EG668529	predicted gene, EG668529
10530692	Kdr	kinase insert domain protein receptor
10419162	4930503E14Rik	RIKEN cDNA 4930503E14 gene
10482167	Zbtb6	zinc finger and BTB domain containing 6
10455094	Pcdhb13	protocadherin beta 13
10537801	Olfr449	olfactory receptor 449
10417895	Ppp3cb	protein phosphatase 3, catalytic subunit, beta isoform
10528170	Cycs	cytochrome c, somatic
10599075	OTTMUSG00000018086	predicted gene, OTTMUSG00000018086
10406953	Trim23	tripartite motif-containing 23
10428353	Lrp12	low density lipoprotein-related protein 12
10603986	OTTMUSG00000018086	predicted gene, OTTMUSG00000018086
10455069	Pcdhb6	protocadherin beta 6
10481262	Fcnb	ficolin B
10590781	Mmp1b	matrix metallopeptidase 1b (interstitial collagenase)
10373452	Gm129	gene model 129, (NCBI)
10493086	Hdgf	hepatoma-derived growth factor
10496854	Ttll7	tubulin tyrosine ligase-like family, member 7
10473547	Srp9	signal recognition particle 9
10368585	Nkain2	Na+/K+ transporting ATPase interacting 2
10535732	Gpr12	G-protein coupled receptor 12
10584578	Hspa8	heat shock protein 8
10379389	Adap2	ArfGAP with dual PH domains 2
10549276	Bhlhe41	basic helix-loop-helix family, member e41
10404848	Jarid2	jumonji, AT rich interactive domain 2
10380087	Mtmr4	myotubularin related protein 4
10556487	A630005I04Rik	RIKEN cDNA A630005I04 gene
10603964	OTTMUSG00000018086	predicted gene, OTTMUSG00000018086
10455118	Pcdhb18	protocadherin beta 18
10456974	Arf1	ADP-ribosylation factor 1
10397085	Rbm25	RNA binding motif protein 25
10600819	Zxdb	zinc finger, X-linked, duplicated B
10513504	Mup2	major urinary protein 2
10375893	Sar1b	SAR1 gene homolog B (S. cerevisiae)
10549923	Vmn2r34	vomeronasal 2, receptor 34
10572449	Lsm4	LSM4 homolog, U6 small nuclear RNA associated (S. cerevisiae)
10372781	Irak3	interleukin-1 receptor-associated kinase 3
10554569	2610204K14Rik	RIKEN cDNA 2610204K14 gene
10553092	Dbp	D site albumin promoter binding protein
10426557	Pfkm	phosphofructokinase, muscle
10558508	Pwwp2b	PWWP domain containing 2B
10528177	Speer4e	spermatogenesis associated glutamate (E)-rich protein 4e
10500272	Gm129	gene model 129, (NCBI)
10458680	Eif3j	eukaryotic translation initiation factor 3, subunit J
10432180	Ccnt1	cyclin T1
10455071	Pcdhb7	protocadherin beta 7
10419132	ENSMUSG00000072602	predicted gene, ENSMUSG00000072602
10501676	Hiat1	hippocampus abundant gene transcript 1
10451721	Dazl	deleted in azoospermia-like
10510053	Lrrc38	leucine rich repeat containing 38
10528191	Speer4d	spermatogenesis associated glutamate (E)-rich protein 4d
10542319	Apold1	apolipoprotein L domain containing 1
10464924	Rab1b	RAB1B, member RAS oncogene family
10476775	Nat5	N-acetyltransferase 5 (ARD1 homolog, S. cerevisiae)
10429491	Arc	activity regulated cytoskeletal-associated protein
10603237	Gmcl1l	germ cell-less homolog 1 (Drosophila)-like
10579219	Ddx49	DEAD (Asp-Glu-Ala-Asp) box polypeptide 49
10432923	Spryd3	SPRY domain containing 3
10405372	Zfp346	zinc finger protein 346
10421029	Cdca2	cell division cycle associated 2
10599064	OTTMUSG00000018086	predicted gene, OTTMUSG00000018086
10566405	Mapksp1	MAPK scaffold protein 1
10419116	ENSMUSG00000072602	predicted gene, ENSMUSG00000072602
10416510	Nufip1	nuclear fragile X mental retardation protein interacting protein 1
10387655	Spem1	sperm maturation 1
10550638	Rtn2	reticulon 2 (Z-band associated protein)
10513420	OTTMUSG00000007428	predicted gene, OTTMUSG00000007428
10397541	EG266459	predicted gene, EG266459
10526923	1110007L15Rik	RIKEN cDNA 1110007L15 gene
10455088	Pcdhb11	protocadherin beta 11
10363195	Hsf2	heat shock factor 2
10565852	Rnf169	ring finger protein 169
10599243	Rnf113a1	ring finger protein 113A1
10475405	Eif3j	eukaryotic translation initiation factor 3, subunit J
10455098	Pcdhb14	protocadherin beta 14
10363735	Egr2	early growth response 2
10604008	OTTMUSG00000018086	predicted gene, OTTMUSG00000018086
10371578	Ascl1	achaete-scute complex homolog 1 (Drosophila)
10419125	EG546249	predicted gene, EG546249
10351465	1700084C01Rik	RIKEN cDNA 1700084C01 gene
10417734	Nr1d2	nuclear receptor subfamily 1, group D, member 2
10536527	Capza2	capping protein (actin filament) muscle Z-line, alpha 2
10464905	Npas4	neuronal PAS domain protein 4
10455104	Pcdhb15	protocadherin beta 15
10353689	Phf3	PHD finger protein 3
10450242	C4b	complement component 4B (Childo blood group)
10497300	Zfand1	zinc finger, AN1-type domain 1
10604023	OTTMUSG00000018086	predicted gene, OTTMUSG00000018086
10586017	Uaca	uveal autoantigen with coiled-coil domains and ankyrin repeats
10599096	ENSMUSG00000059047	predicted gene, ENSMUSG00000059047
10572932	Nat5	N-acetyltransferase 5 (ARD1 homolog, S. cerevisiae)
10353794	Fam168b	family with sequence similarity 168, member B
10397346	Fos	FBJ osteosarcoma oncogene
10455084	Pcdhb10	protocadherin beta 10
10586405	Spg21	spastic paraplegia 21 homolog (human)
10419147	ENSMUSG00000072602	predicted gene, ENSMUSG00000072602
10463265	Cnnm1	cyclin M1
10419140	ENSMUSG00000072602	predicted gene, ENSMUSG00000072602
10513428	Mup2	major urinary protein 2
10368011	Vta1	Vps20-associated 1 homolog (S. cerevisiae)
10419111	ENSMUSG00000072602	predicted gene, ENSMUSG00000072602
10483023	Rbms1	RNA binding motif, single stranded interacting protein 1
10587383	Cd109	CD109 antigen
10456904	Pstpip2	proline-serine-threonine phosphatase-interacting protein 2
10599107	OTTMUSG00000018086	predicted gene, OTTMUSG00000018086
10577882	Hgsnat	heparan-alpha-glucosaminide N-acetyltransferase
10586011	Larp6	La ribonucleoprotein domain family, member 6
10493995	S100a10	S100 calcium binding protein A10 (calpactin)
10419128	ENSMUSG00000072602	predicted gene, ENSMUSG00000072602
10575153	Cyb5b	cytochrome b5 type B
10357875	Btg2	B-cell translocation gene 2, anti-proliferative
10536949	Fam40b	family with sequence similarity 40, member B
10369620	2510003E04Rik	RIKEN cDNA 2510003E04 gene
10421768	Akap11	A kinase (PRKA) anchor protein 11
10584576	Hspa8	heat shock protein 8
10414234	EG434459	predicted gene, EG434459
10461220	Hnrnpul2	heterogeneous nuclear ribonucleoprotein U-like 2
10418247	E430028B21Rik	RIKEN cDNA E430028B21 gene
10460498	Slc29a2	solute carrier family 29 (nucleoside transporters), member 2
10455080	Pcdhb9	protocadherin beta 9
10603975	OTTMUSG00000018086	predicted gene, OTTMUSG00000018086
10437748	Gspt1	G1 to S phase transition 1
10517600	Pink1	PTEN induced putative kinase 1
10414218	4930503E14Rik	RIKEN cDNA 4930503E14 gene
10397476	2310044G17Rik	RIKEN cDNA 2310044G17 gene
10415159	Thtpa	thiamine triphosphatase
10603997	OTTMUSG00000018086	predicted gene, OTTMUSG00000018086
10558458	Ppp2r2d	protein phosphatase 2, regulatory subunit B, delta isoform
10603232	Gmcl1l	germ cell-less homolog 1 (Drosophila)-like
10434233	Ufd1l	ubiquitin fusion degradation 1 like
10567466	Dnahc3	dynein, axonemal, heavy chain 3
10376144	Fnip1	folliculin interacting protein 1
10455092	Pcdhb12	protocadherin beta 12
10500268	Mrps21	mitochondrial ribosomal protein S21
10584758	2610204K14Rik	RIKEN cDNA 2610204K14 gene
10546402	Zfyve20	zinc finger, FYVE domain containing 20
10478983	2410001C21Rik	RIKEN cDNA 2410001C21 gene
10513437	Mup2	major urinary protein 2
10463997	Pdcd4	programmed cell death 4
10506929	Calr4	calreticulin 4
10564451	Mef2a	myocyte enhancer factor 2A
10482712	Stam2	signal transducing adaptor molecule (SH3 domain and ITAM motif) 2
10390691	Nr1d1	nuclear receptor subfamily 1, group D, member 1
10560624	Apoe	apolipoprotein E
10388267	Olfr378	olfactory receptor 378
10575616	Gabarapl2	gamma-aminobutyric acid (GABA-A) receptor-associated protein-like 2
10541968	Ano2	anoctamin 2
10392522	Abca8a	ATP-binding cassette, sub-family A (ABC1), member 8a
10397518	Ahsa1	AHA1, activator of heat shock protein ATPase homolog 1 (yeast)
10547807	Eno2	enolase 2, gamma neuronal
10553813	Ube3a	ubiquitin protein ligase E3A
10444685	Bat5	HLA-B associated transcript 5
10513455	Mup2	major urinary protein 2
10583426	Olfr859	olfactory receptor 859
10427035	Nr4a1	nuclear receptor subfamily 4, group A, member 1
10373702	LOC236604	phosphatidylserine decarboxylase pseudogene
10591726	Ecsit	ECSIT homolog (Drosophila)
10594447	Map2k1	mitogen-activated protein kinase kinase 1
10414250	4930503E14Rik	RIKEN cDNA 4930503E14 gene
10598183	Gmcl1l	germ cell-less homolog 1 (Drosophila)-like
10488029	Zfand1	zinc finger, AN1-type domain 1
10594988	Mapk6	mitogen-activated protein kinase 6
12 - 18 months
10608689	LOC790956	5.8S ribosomal RNA
10438425	Olfr167	olfactory receptor 167
10461808	Olfr1474	olfactory receptor 1474
10500610	Fam46c	family with sequence similarity 46, member C
10539669	Add2	adducin 2 (beta)
10551883	Tyrobp	TYRO protein tyrosine kinase binding protein
10494402	Hist2h3c1	histone cluster 2, H3c1
10526391	2900083I11Rik	RIKEN cDNA 2900083I11 gene
10472386	Scn2a1	sodium channel, voltage-gated, type II, alpha 1
10538840	V1rc10	vomeronasal 1 receptor, C10
10529313	Letm1	leucine zipper-EF-hand containing transmembrane protein 1
10521243	Grk4	G protein-coupled receptor kinase 4
10504121	4933409K07Rik	RIKEN cDNA 4933409K07 gene
10473618	Olfr1206	olfactory receptor 1206
10527441	Arpc1b	actin related protein 2/3 complex, subunit 1B
10382010	Wdr68	WD repeat domain 68
10608339	Ssty2	spermiogenesis specific transcript on the Y 2
10417895	Ppp3cb	protein phosphatase 3, catalytic subunit, beta isoform
10501164	Csf1	colony stimulating factor 1 (macrophage)
10528170	Cycs	cytochrome c, somatic
10547386	Adipor2	adiponectin receptor 2
10426921	Dazap2	DAZ associated protein 2
10357339	Lypd1	Ly6/Plaur domain containing 1
10484858	Olfr1264	olfactory receptor 1264
10480878	Camsap1	calmodulin regulated spectrin-associated protein 1
10514510	Cyp2j6	cytochrome P450, family 2, subfamily j, polypeptide 6
10608317	Ssty1	spermiogenesis specific transcript on the Y 1
10405483	Prr7	proline rich 7 (synaptic)
10538580	V1rc7	vomeronasal 1 receptor, C7
10555771	Olfr592	olfactory receptor 592
10375079	Ubtd2	ubiquitin domain containing 2
10498273	Tm4sf1	transmembrane 4 superfamily member 1
10504172	4933409K07Rik	RIKEN cDNA 4933409K07 gene
10433101	Gpr84	G protein-coupled receptor 84
10484577	Olfr1049	olfactory receptor 1049
10360863	Mark1	MAP/microtubule affinity-regulating kinase 1
10345404	C230030N03Rik	RIKEN cDNA C230030N03 gene
10480676	Grin1	glutamate receptor, ionotropic, NMDA1 (zeta 1)
10606989	Tsc22d3	TSC22 domain family, member 3
10418210	D14Ertd449e	DNA segment, Chr 14, ERATO Doi 449, expressed
10401595	Rps6kl1	ribosomal protein S6 kinase-like 1
10382271	Arsg	arylsulfatase G
10608454	Ssty2	spermiogenesis specific transcript on the Y 2
10401519	Npc2	Niemann Pick type C2
10460376	Ppp1ca	protein phosphatase 1, catalytic subunit, alpha isoform
10394109	Rab40b	Rab40b, member RAS oncogene family
10608517	Ssty1	spermiogenesis specific transcript on the Y 1
10473513	Olfr1112	olfactory receptor 1112
10480734	Ptgds	prostaglandin D2 synthase (brain)
10416371	P2ry5	purinergic receptor P2Y, G-protein coupled, 5
10495675	F3	coagulation factor III
10410435	Pols	polymerase (DNA directed) sigma
10604072	Rpl39	ribosomal protein L39
10583459	5730577I03Rik	RIKEN cDNA 5730577I03 gene
10486061	Rasgrp1	RAS guanyl releasing protein 1
10538563	V1rc20	vomeronasal 1 receptor, C20
10608348	Ssty2	spermiogenesis specific transcript on the Y 2
10388902	Lgals9	lectin, galactose binding, soluble 9
10504148	4933409K07Rik	RIKEN cDNA 4933409K07 gene
10507905	Pou3f1	POU domain, class 3, transcription factor 1
10558345	Dock1	dedicator of cytokinesis 1
10504206	N28178	expressed sequence N28178
10455873	Slc12a2	solute carrier family 12, member 2
10492045	Hnrnpa3	heterogeneous nuclear ribonucleoprotein A3
10358434	Pla2g4a	phospholipase A2, group IVA (cytosolic, calcium-dependent)
10471743	Olfr340	olfactory receptor 340
10556076	Olfml1	olfactomedin-like 1
10485769	Olfr1282	olfactory receptor 1282
10484675	Olfr1128	olfactory receptor 1128
10608484	MGC107098	similar to spermiogenesis specific transcript on the Y 2
10530819	Hopx	HOP homeobox
10456974	Arf1	ADP-ribosylation factor 1
10501500	Amy2-1	amylase 2-1, pancreatic
10505064	Tmem38b	transmembrane protein 38B
10419261	Bmp4	bone morphogenetic protein 4
10601421	A630033H20Rik	RIKEN cDNA A630033H20 gene
10518805	Vamp3	vesicle-associated membrane protein 3
10452485	Rab31	RAB31, member RAS oncogene family
10608477	Ssty2	spermiogenesis specific transcript on the Y 2
10375893	Sar1b	SAR1 gene homolog B (S. cerevisiae)
10408246	Hist1h3a	histone cluster 1, H3a
10374777	Efemp1	epidermal growth factor-containing fibulin-like extracellular matrix protein 1
10495035	Slc16a1	solute carrier family 16 (monocarboxylic acid transporters), member 1
10366698	BC048403	cDNA sequence BC048403
10501533	Amy2-1	amylase 2-1, pancreatic
10345926	EG666676	predicted gene, EG666676
10433963	Ydjc	YdjC homolog (bacterial)
10532669	2900026A02Rik	RIKEN cDNA 2900026A02 gene
10505982	Fggy	FGGY carbohydrate kinase domain containing
10512024	Mobkl2b	MOB1, Mps One Binder kinase activator-like 2B (yeast)
10608327	LOC382133	similar to RIKEN cDNA 1700029H17
10353632	Bai3	brain-specific angiogenesis inhibitor 3
10520419	Ube3c	ubiquitin protein ligase E3C
10399801	Sntg2	syntrophin, gamma 2
10346330	Plcl1	phospholipase C-like 1
10405063	Ogn	osteoglycin
10540269	Gpr27	G protein-coupled receptor 27
10481627	Lcn2	lipocalin 2
10364890	Sf3a2	splicing factor 3a, subunit 2
10586744	Anxa2	annexin A2
10556154	Olfr506	olfactory receptor 506
10471298	Bat2l	HLA-B associated transcript 2-like
10436414	Olfr203	olfactory receptor 203
10526553	Vgf	VGF nerve growth factor inducible
10566258	Hbb-b2	hemoglobin, beta adult minor chain
10529895	Qdpr	quinoid dihydropteridine reductase
10383360	Ccdc137	coiled-coil domain containing 137
10460263	Acy3	aspartoacylase (aminoacylase) 3
10432180	Ccnt1	cyclin T1
10402066	Foxn3	forkhead box N3
10500837	Dclre1b	DNA cross-link repair 1B, PSO2 homolog (S. cerevisiae)
10498302	Gm410	gene model 410, (NCBI)
10531323	G3bp2	GTPase activating protein (SH3 domain) binding protein 2
10461402	Fth1	ferritin heavy chain 1
10462100	1110005A23Rik	RIKEN cDNA 1110005A23 gene
10485830	Tmem85	transmembrane protein 85
10444830	H2-Q7	histocompatibility 2, Q region locus 7
10476945	Cst7	cystatin F (leukocystatin)
10565315	Fah	fumarylacetoacetate hydrolase
10450075	H2-K1	histocompatibility 2, K1, K region
10455752	Snx24	sorting nexing 24
10591135	Fat3	FAT tumor suppressor homolog 3 (Drosophila)
10587231	Bmp5	bone morphogenetic protein 5
10548791	Grin2b	glutamate receptor, ionotropic, NMDA2B (epsilon 2)
10467041	Asah2	N-acylsphingosine amidohydrolase 2
10404277	Prl3d2	prolactin family 3, subfamily d, member 1
10404270	Prl3d1	prolactin family 3, subfamily d, member 1
10356406	Ngef	neuronal guanine nucleotide exchange factor
10497051	Negr1	neuronal growth regulator 1
10503184	Chd7	chromodomain helicase DNA binding protein 7
10568139	Maz	MYC-associated zinc finger protein (purine-binding transcription factor)
10467979	Scd1	stearoyl-Coenzyme A desaturase 1
10569203	Chid1	chitinase domain containing 1
10591114	Fat3	FAT tumor suppressor homolog 3 (Drosophila)
10413255	Duxbl	double homeobox B-like
10422059	Kctd12	potassium channel tetramerisation domain containing 12
10540880	Syn2	synapsin II
10473551	Olfr153	olfactory receptor 153
10432923	Spryd3	SPRY domain containing 3
10421571	Rps6	ribosomal protein S6
10560139	B430211C08Rik	RIKEN cDNA B430211C08 gene
10560826	Zfp109	zinc finger protein 109
10399121	Ptprn2	protein tyrosine phosphatase, receptor type, N polypeptide 2
10580100	Cc2d1a	coiled-coil and C2 domain containing 1A
10472380	Scn2a1	sodium channel, voltage-gated, type II, alpha 1
10608365	MGC107098	similar to spermiogenesis specific transcript on the Y 2
10511631	Slc26a7	solute carrier family 26, member 7
10547657	C3ar1	complement component 3a receptor 1
10472364	Scn2a1	sodium channel, voltage-gated, type II, alpha 1
10545842	Fbxo41	F-box protein 41
10499299	Hapln2	hyaluronan and proteoglycan link protein 2
10363082	Lilrb4	leukocyte immunoglobulin-like receptor, subfamily B, member 4
10395277	Sypl	synaptophysin-like protein
10469322	Vim	vimentin
10403941	Hist2h3b	histone cluster 2, H3b
10561266	Spnb4	spectrin beta 4
10416510	Nufip1	nuclear fragile X mental retardation protein interacting protein 1
10463347	Scd3	stearoyl-coenzyme A desaturase 3
10490903	Car13	carbonic anhydrase 13
10496872	Eltd1	EGF, latrophilin seven transmembrane domain containing 1
10543004	Pon2	paraoxonase 2
10369704	Hnrnph3	heterogeneous nuclear ribonucleoprotein H3
10583676	Carm1	coactivator-associated arginine methyltransferase 1
10568217	Dctpp1	dCTP pyrophosphatase 1
10604906	Ids	iduronate 2-sulfatase
10538631	V1rc25	vomeronasal 1 receptor, C25
10455088	Pcdhb11	protocadherin beta 11
10413265	Duxbl	double homeobox B-like
10530592	Fryl	furry homolog-like (Drosophila)
10355974	Wdfy1	WD repeat and FYVE domain containing 1
10533106	Rnft2	ring finger protein, transmembrane 2
10466606	Anxa1	annexin A1
10500276	BC028528	cDNA sequence BC028528
10579554	Unc13a	unc-13 homolog A (C. elegans)
10524071	Vmn2r17	vomeronasal 2, receptor 17
10560058	Zbtb45	zinc finger and BTB domain containing 45
10377215	Gas7	growth arrest specific 7
10373873	Sf3a1	splicing factor 3a, subunit 1
10434993	Pigz	phosphatidylinositol glycan anchor biosynthesis, class Z
10501511	Amy2-1	amylase 2-1, pancreatic
10589535	Ngp	neutrophilic granule protein
10474497	Olfr1287	olfactory receptor 1287
10435920	Cd200r4	CD200 receptor 4
10571436	Adam25	a disintegrin and metallopeptidase domain 25 (testase 2)
10420155	Dhrs1	dehydrogenase/reductase (SDR family) member 1
10370552	Ppap2c	phosphatidic acid phosphatase type 2C
10602372	Alas2	aminolevulinic acid synthase 2, erythroid
10515113	Hnrnpa3	heterogeneous nuclear ribonucleoprotein A3
10541845	Nop2	NOP2 nucleolar protein homolog (yeast)
10507594	Slc2a1	solute carrier family 2 (facilitated glucose transporter), member 1
10377822	Med11	mediator of RNA polymerase II transcription, subunit 11 homolog (S. cerevisiae)
10600593	Hnrnpa3	heterogeneous nuclear ribonucleoprotein A3
10414555	EG638695	predicted gene, EG638695
10503180	Chd7	chromodomain helicase DNA binding protein 7
10439642	Slc35a5	solute carrier family 35, member A5
10417912	Usp54	ubiquitin specific peptidase 54
10542738	Rassf8	Ras association (RalGDS/AF-6) domain family (N-terminal) member 8
10413243	Duxbl	double homeobox B-like
10515144	Skint10	selection and upkeep of intraepithelial T cells 10
10450242	C4b	complement component 4B (Childo blood group)
10556137	Olfr491	olfactory receptor 491
10595768	Pls1	plastin 1 (I-isoform)
10429564	Ly6a	lymphocyte antigen 6 complex, locus A
10595979	Mras	muscle and microspikes RAS
10494405	Hist2h3b	histone cluster 2, H3b
10433988	Serpind1	serine (or cysteine) peptidase inhibitor, clade D, member 1
10535725	Rnf6	ring finger protein (C3H2C3 type) 6
10355567	Tmbim1	transmembrane BAX inhibitor motif containing 1
10572516	Mtap1s	microtubule-associated protein 1S
10550824	V1rd16	vomeronasal 1 receptor, D16
10521709	Lap3	leucine aminopeptidase 3
10587284	Elovl5	ELOVL family member 5, elongation of long chain fatty acids (yeast)
10494441	Ankrd34a	ankyrin repeat domain 34A
10418198	D14Ertd449e	DNA segment, Chr 14, ERATO Doi 449, expressed
10459620	Rab27b	RAB27b, member RAS oncogene family
10427471	Osmr	oncostatin M receptor
10516064	Mfsd2	major facilitator superfamily domain containing 2
10376950	Pmp22	peripheral myelin protein 22
10379034	Tlcd1	TLC domain containing 1
10566254	Hbb-b1	hemoglobin, beta adult major chain
10581388	Lcat	lecithin cholesterol acyltransferase
10512327	4933409K07Rik	RIKEN cDNA 4933409K07 gene
10512165	Nol6	nucleolar protein family 6 (RNA-associated)
10604347	Smarca1	SWI/SNF related, matrix associated, actin dependent regulator of chromatin, subfamily a, member 1
10350792	Ifrg15	interferon alpha responsive gene
10495659	Cnn3	calponin 3, acidic
10518147	Pdpn	podoplanin
10476301	Smox	spermine oxidase
10494335	Otud7b	OTU domain containing 7B
10494407	Hist2h2bb	histone cluster 2, H2bb
10599972	Hnrnpa3	heterogeneous nuclear ribonucleoprotein A3
10584409	Olfr902	olfactory receptor 902
10382866	Mgat5b	mannoside acetylglucosaminyltransferase 5, isoenzyme B
10368011	Vta1	Vps20-associated 1 homolog (S. cerevisiae)
10608513	Ssty1	spermiogenesis specific transcript on the Y 1
10608373	Ssty2	spermiogenesis specific transcript on the Y 2
10437222	Hnrnpa3	heterogeneous nuclear ribonucleoprotein A3
10462442	Il33	interleukin 33
10596893	Dag1	dystroglycan 1
10450451	Bat2	HLA-B associated transcript 2
10587383	Cd109	CD109 antigen
10472050	Tnfaip6	tumor necrosis factor alpha induced protein 6
10355813	Ptprn	protein tyrosine phosphatase, receptor type, N
10602716	Ubqln2	ubiquilin 2
10429140	Ndrg1	N-myc downstream regulated gene 1
10363070	Gp49a	glycoprotein 49 A
10605081	Bcap31	B-cell receptor-associated protein 31
10550439	Ceacam5	carcinoembryonic antigen-related cell adhesion molecule 5
10530406	Gabra2	gamma-aminobutyric acid (GABA-A) receptor, subunit alpha 2
10572580	Use1	unconventional SNARE in the ER 1 homolog (S. cerevisiae)
10501522	Amy2-1	amylase 2-1, pancreatic
10566626	Olfr715	olfactory receptor 715
10572989	Slc10a7	solute carrier family 10 (sodium/bile acid cotransporter family), member 7
10391798	Gfap	glial fibrillary acidic protein
10502050	Alpk1	alpha-kinase 1
10604853	Slitrk4	SLIT and NTRK-like family, member 4
10592410	Olfr44	olfactory receptor 44
10523717	Spp1	secreted phosphoprotein 1
10518335	1700029I01Rik	RIKEN cDNA 1700029I01 gene
10344723	Rrs1	RRS1 ribosome biogenesis regulator homolog (S. cerevisiae)
10429573	Ly6c1	lymphocyte antigen 6 complex, locus C1
10583423	Olfr58	olfactory receptor 58
10347351	Ctdsp1	CTD (carboxy-terminal domain, RNA polymerase II, polypeptide A) small phosphatase 1
10448148	Fpr-rs6	formyl peptide receptor, related sequence 6
10561911	Lrfn3	leucine rich repeat and fibronectin type III domain containing 3
10369531	Tspan15	tetraspanin 15
10408202	Hist2h3b	histone cluster 2, H3b
10434758	St6gal1	beta galactoside alpha 2,6 sialyltransferase 1
10507539	Elovl1	elongation of very long chain fatty acids (FEN1/Elo2, SUR4/Elo3, yeast)-like 1
10484541	Olfr154	olfactory receptor 154
10438358	Sept5	septin 5
10576386	Rhou	ras homolog gene family, member U
10461391	Pcna	proliferating cell nuclear antigen
10442834	Rpusd1	RNA pseudouridylate synthase domain containing 1
10548612	Tas2r105	taste receptor, type 2, member 105
10608377	LOC382133	similar to RIKEN cDNA 1700029H17
10422537	Nalcn	sodium leak channel, non-selective
10417920	Usp54	ubiquitin specific peptidase 54
10504178	4933409K07Rik	RIKEN cDNA 4933409K07 gene
10408083	Hist2h3b	histone cluster 2, H3b
10377725	Dlg4	discs, large homolog 4 (Drosophila)
10543460	6332401O19Rik	RIKEN cDNA 6332401O19 gene
10476401	Plcb1	phospholipase C, beta 1
10344741	Hnrnpa3	heterogeneous nuclear ribonucleoprotein A3
10484852	Olfr1256	olfactory receptor 1256
10501754	D3Bwg0562e	DNA segment, Chr 3, Brigham & Women's Genetics 0562 expressed
10514500	Cyp2j11	cytochrome P450, family 2, subfamily j, polypeptide 11
10545079	A530053G22Rik	RIKEN cDNA A530053G22 gene
10457614	Aqp4	aquaporin 4
10417027	Cldn10	claudin 10
10437687	Litaf	LPS-induced TN factor
10518346	OTTMUSG00000011097	predicted gene, OTTMUSG00000011097
10404606	Ly86	lymphocyte antigen 86
10526977	Eif3b	eukaryotic translation initiation factor 3, subunit B
10548375	Clec7a	C-type lectin domain family 7, member a
10491773	Slc25a31	solute carrier family 25 (mitochondrial carrier; adenine nucleotide translocator), member 31
10473580	Olfr1158	olfactory receptor 1158
10396671	Plekhg3	pleckstrin homology domain containing, family G (with RhoGef domain) member 3
10427266	Rpl39	ribosomal protein L39
10370754	Dos	downstream of Stk11
10547073	Snora7a	small nucleolar RNA, H/ACA box 7A
10360349	Cadm3	cell adhesion molecule 3
10563858	Gabrg3	gamma-aminobutyric acid (GABA-A) receptor, subunit gamma 3
10482229	Psmb7	proteasome (prosome, macropain) subunit, beta type 7
10584370	Olfr885	olfactory receptor 885
10553299	Ifitm2	interferon induced transmembrane protein 2
10500268	Mrps21	mitochondrial ribosomal protein S21
10514491	Cyp2j12	cytochrome P450, family 2, subfamily j, polypeptide 12
10456005	Cd74	CD74 antigen (invariant polypeptide of major histocompatibility complex, class II antigen-associated)
10429568	Ly6c1	lymphocyte antigen 6 complex, locus C1
10591781	Anln	anillin, actin binding protein
10501319	Celsr2	cadherin, EGF LAG seven-pass G-type receptor 2 (flamingo homolog, Drosophila)
10465853	Stxbp3b	syntaxin-binding protein 3B
10475414	B2m	beta-2 microglobulin
10540727	Creld1	cysteine-rich with EGF-like domains 1
10404028	Hist1h3g	histone cluster 1, H3g
10367728	Map3k7ip2	mitogen-activated protein kinase kinase kinase 7 interacting protein 2
10512067	Ddx58	DEAD (Asp-Glu-Ala-Asp) box polypeptide 58
10520211	Agap3	ArfGAP with GTPase domain, ankyrin repeat and PH domain 3
10380384	Ankrd40	ankyrin repeat domain 40
10445293	Pla2g7	phospholipase A2, group VII (platelet-activating factor acetylhydrolase, plasma)
10603551	Cybb	cytochrome b-245, beta polypeptide
10578493	Tlr3	toll-like receptor 3
10366026	Wdr51b	WD repeat domain 51B
10484463	Serping1	serine (or cysteine) peptidase inhibitor, clade G, member 1
10472402	Scn2a1	sodium channel, voltage-gated, type II, alpha 1
10422585	Fgf14	fibroblast growth factor 14
10463997	Pdcd4	programmed cell death 4
10404049	Hist2h3b	histone cluster 2, H3b
10503176	Chd7	chromodomain helicase DNA binding protein 7
10552516	Klk6	kallikrein related-peptidase 6
10365005	Dapk3	death-associated protein kinase 3
10543944	Mtpn	myotrophin
10608608	Ssty2	spermiogenesis specific transcript on the Y 2
10408239	Hist2h3b	histone cluster 2, H3b
10425321	Apobec3	apolipoprotein B mRNA editing enzyme, catalytic polypeptide 3
10364769	Apc2	adenomatosis polyposis coli 2
10608457	Ssty2	spermiogenesis specific transcript on the Y 2
10404061	Hist1h2bb	histone cluster 1, H2bb
10529661	Zfp509	zinc finger protein 509
10586865	Aldh1a2	aldehyde dehydrogenase family 1, subfamily A2
10505779	Acer2	alkaline ceramidase 2
10571444	Slc7a2	solute carrier family 7 (cationic amino acid transporter, y+ system), member 2
10473008	Hnrnpa3	heterogeneous nuclear ribonucleoprotein A3
10607467	Sat1	spermidine/spermine N1-acetyl transferase 1
10363146	Slc35f1	solute carrier family 35, member F1
10457508	Npc1	Niemann Pick type C1
10574220	Cx3cl1	chemokine (C-X3-C motif) ligand 1
10380289	Mmd	monocyte to macrophage differentiation-associated
10362823	Snx3	sorting nexin 3
10501420	Stxbp3a	syntaxin binding protein 3A
10469957	C430004E15Rik	RIKEN cDNA C430004E15 gene
10497358	Sirpb1	signal-regulatory protein beta 1
10483719	Chn1	chimerin (chimaerin) 1
10548513	Klra9	killer cell lectin-like receptor subfamily A, member 9
10389222	Ccl6	chemokine (C-C motif) ligand 6
10534945	Cyp3a13	cytochrome P450, family 3, subfamily a, polypeptide 13
10358476	Prg4	proteoglycan 4 (megakaryocyte stimulating factor, articular superficial zone protein)
10533991	EG665760	predicted gene, EG665760
10439009	Apod	apolipoprotein D
10496475	Adh5	alcohol dehydrogenase 5 (class III), chi polypeptide
10418185	D14Ertd449e	DNA segment, Chr 14, ERATO Doi 449, expressed
10503186	Chd7	chromodomain helicase DNA binding protein 7
10347748	Acsl3	acyl-CoA synthetase long-chain family member 3
10542317	Cdkn1b	cyclin-dependent kinase inhibitor 1B
10536216	Gng11	guanine nucleotide binding protein (G protein), gamma 11
10501494	Amy2	amylase 2, pancreatic
10389231	Ccl3	chemokine (C-C motif) ligand 3
10555811	Olfr628	olfactory receptor 628
10560160	Obox3	oocyte specific homeobox 3
10392522	Abca8a	ATP-binding cassette, sub-family A (ABC1), member 8a
10365535	Tex18	testis expressed gene 18
10444291	H2-Ab1	histocompatibility 2, class II antigen A, beta 1
10605493	Prrg1	proline rich Gla (G-carboxyglutamic acid) 1
10398075	Serpina3n	serine (or cysteine) peptidase inhibitor, clade A, member 3N
10459866	Slc14a1	solute carrier family 14 (urea transporter), member 1
10349947	Fmod	fibromodulin
10582429	Cbfa2t3	core-binding factor, runt domain, alpha subunit 2, translocated to, 3 (human)
10518408	Plod1	procollagen-lysine, 2-oxoglutarate 5-dioxygenase 1
10501963	Ugt8a	UDP galactosyltransferase 8A
10547807	Eno2	enolase 2, gamma neuronal
10371356	Appl2	adaptor protein, phosphotyrosine interaction, PH domain and leucine zipper containing 2
10433639	Mkl2	MKL/myocardin-like 2
10471755	Olfr348	olfactory receptor 348
10567589	Usp31	ubiquitin specific peptidase 31
10376326	Irgm2	immunity-related GTPase family M member 2
10484783	Olfr1219	olfactory receptor 1219
10487930	Pcna	proliferating cell nuclear antigen
10372648	Lyz2	lysozyme 2
10550514	Nova2	neuro-oncological ventral antigen 2
10521222	Add1	adducin 1 (alpha)
10404065	Hist2h3b	histone cluster 2, H3b
10348963	Cntnap5b	contactin associated protein-like 5B
10562192	Fxyd5	FXYD domain-containing ion transport regulator 5
10497817	Anxa5	annexin A5
10561104	Axl	AXL receptor tyrosine kinase
10482117	Olfr341	olfactory receptor 341
10518358	2610305D13Rik	RIKEN cDNA 2610305D13 gene
10556117	Olfr473	olfactory receptor 473
10594447	Map2k1	mitogen-activated protein kinase kinase 1
10472378	Scn2a1	sodium channel, voltage-gated, type II, alpha 1
10504169	4933409K07Rik	RIKEN cDNA 4933409K07 gene
10448424	Pdpk1	3-phosphoinositide dependent protein kinase-1
10601091	Foxo4	forkhead box O4
10494271	Ctss	cathepsin S
10396472	Dbpht2	DNA binding protein with his-thr domain
10494227	Lass2	LAG1 homolog, ceramide synthase 2
10574471	Cmtm3	CKLF-like MARVEL transmembrane domain containing 3
10503370	Hnrnpa3	heterogeneous nuclear ribonucleoprotein A3
10560013	V1rg4	vomeronasal 1 receptor, G4
10422312	Cldn10	claudin 10
10544815	Hibadh	3-hydroxyisobutyrate dehydrogenase
10502732	Prkacb	protein kinase, cAMP dependent, catalytic, beta
10423593	Laptm4b	lysosomal-associated protein transmembrane 4B
10528200	Hnrnpa3	heterogeneous nuclear ribonucleoprotein A3
