# Supplementary material for: Similar striatal gene expression profiles in the striatum of the YAC128 and HdhQ150 mouse models of Huntington’s disease are not reflected in mutant Huntingtin inclusion prevalence
Source: BMC Genomics. 2015 Dec 21;16:1079. doi: 10.1186/s12864-015-2251-4 (PMC4687121; doi:10.1186/s12864-015-2251-4)
Supplement: Additional file 2: Table S2. — Over-representation analysis of the gene expression differences with age in YAC128 and WT striata (XLS 116 kb) [file 12864_2015_2251_MOESM2_ESM.xls]

## Sheet: ORA GO BP - WT 6v12
Table S2 Over-representation analysis of the gene expression differences with age in YAC128 and WT striata
The nominally significant gene expression differences for the different ages from the LIMMA analysis were used for the over-representation analysis. Nominally significant pathways are given with the FDR p-value also given. Count is number of significant genes and global the total number of genes in the pathway. The gene IDs for the significantly differentially expressed genes are given in the fin…
ID	Term	p-value	FDR p-value	Count	Global	Symbols
WT 6 - 12 months
GO:0048844	artery morphogenesis	0.000296396	0.274463	3	13	Tgfbr1, Apoe, Foxc2
GO:0007623	circadian rhythm	0.00302723	1	3	28	Nr1d1, Per3, Dbp
GO:0048511	rhythmic process	0.0123137	1	3	47	Egr2, Nr1d1, Vegfa, Per3, Stra8, Dbp
GO:0044248	cellular catabolic process	0.0195027	1	15	797	Fbxo28, Fbxl20, Ufd1l, Dnase1l2, Otub1, Eno1, Dpyd, Bpgm, Stra8, Suclg2, Rad18, Ube3a, Apoe, Cul4a, Rlim
GO:0031667	response to nutrient levels	0.0207257	1	3	56	Gh, Rpl36al, Mest
GO:0033036	macromolecule localization	0.0270364	1	14	757	Refbp2, Srp9, Rab32, Hnrnpa1, Arf1, Arfip1, Stx12, Apoe, Gabarapl2, Zw10, Myo6, Cep57, Vps11, Arcn1
GO:0009057	macromolecule catabolic process	0.0288858	1	12	619	Fbxo28, Fbxl20, Ufd1l, Dnase1l2, Otub1, Eno1, Bpgm, Stra8, Rad18, Ube3a, Cul4a, Rlim
GO:0009725	response to hormone stimulus	0.030529	1	3	65	Gh, Hmgb2, Foxc2
GO:0051130	positive regulation of cellular component organization	0.030529	1	3	65	Tiam1, Tgfbr1, Mfge8
GO:0007283	spermatogenesis	0.0308501	1	6	225	Hsf2, Slc9a10, Catsper2, Hmgb2, Stra8, Cep57
GO:0007276	gamete generation	0.0316721	1	7	288	Hsf2, Slc9a10, Catsper2, Tgfbr1, Hmgb2, Stra8, Cep57
GO:0008406	gonad development	0.0329854	1	3	67	Vegfa, Hmgb2, Stra8
GO:0009566	fertilization	0.0329854	1	3	67	Catsper2, Stra8, Mfge8
GO:0012501	programmed cell death	0.0366293	1	13	715	Rb1cc1, Irak3, Zfp346, Rasa1, Pou4f1, Vegfa, Pdcd4, Scn2a1, Cd1d1, Tgfbr1, Bnip3, Foxc2, Ckap2
GO:0048699	generation of neurons	0.0414433	1	9	440	Egr2, Zfp488, Pou4f1, Tiam1, Vegfa, Rpe65, Tgfbr1, Apoe, Myo6
GO:0050896	response to stimulus	0.0454611	1	29	2025	Rb1cc1, Hsf2, Egr2, Atad5, Gh, Fntb, Fos, Ahsa1, Rpl36al, Wapal, Pou4f1, Cd14, Morf4l1, Otub1, Lcn2, Rpe65, Pag1, Cd1d1, Hiat1, H28, Hmgb2, Cxcl2, Mest, V1rc10, Rad18, Apoe, Cul4a, Foxc2, Myo6
GO:0006412	translation	0.0488744	1	7	317	Mars2, Srp9, Rpl27a, Rps27a, BC003885, Eif3j, Mrpl21
GO:0042981	regulation of apoptosis	0.0499497	1	9	456	Rb1cc1, Irak3, Rasa1, Pou4f1, Vegfa, Cd1d1, Tgfbr1, Bnip3, Foxc2
YAC128 6 - 12 months
GO:0045944	positive regulation of transcription from RNA polymerase II promoter	0.000117186	0.110741	10	310	Egr2, Ascl1, Sox9, Fos, Nufip1, Glis3, Mafb, Sox2, Jun, Maml2
GO:0051254	positive regulation of RNA metabolic process	0.000278718	0.262552	10	345	Egr2, Ascl1, Sox9, Fos, Nufip1, Glis3, Mafb, Sox2, Jun, Maml2
GO:0006071	glycerol metabolic process	0.000506128	0.474242	3	21	Prei4, Gdpd5, Gk5
GO:0008217	regulation of blood pressure	0.000632159	0.591701	4	52	Edn1, Agtrap, Ednra, Agtr2
GO:0045941	positive regulation of transcription	0.000659557	0.616685	10	385	Egr2, Ascl1, Sox9, Fos, Nufip1, Glis3, Mafb, Sox2, Jun, Maml2
GO:0001569	patterning of blood vessels	0.00066659	0.622595	3	23	Edn1, Cyr61, Ednra
GO:0007389	pattern specification process	0.000881143	0.822106	4	60	Btg2, Egr2, Ascl1, Dnahc11, Edn1, Arc, Dlx1, Hoxd11, Mafb, Cyr61, Ednra
GO:0007585	respiratory gaseous exchange	0.00133082	1	3	29	Edn1, Mafb, Ednra
GO:0014032	neural crest cell development	0.00177705	1	3	32	Sox9, Edn1, Ednra
GO:0009891	positive regulation of biosynthetic process	0.00186747	1	10	442	Egr2, Ascl1, Sox9, Fos, Nufip1, Glis3, Mafb, Sox2, Jun, Maml2
GO:0045595	regulation of cell differentiation	0.00226866	1	8	310	Ascl1, Sox9, Sik1, Xdh, Dlx1, Hoxd11, Sox2, Adamts9, Map2k1
GO:0035295	tube development	0.00301876	1	6	188	Gja1, Edn1, Mmp14, Hoxd11, Cyr61, Ednra
GO:0048514	blood vessel morphogenesis	0.00370601	1	6	196	Gja1, Rhob, Edn1, Cyr61, Ednra, Anxa2
GO:0003018	vascular process in circulatory system	0.00416364	1	3	43	Edn1, Ednra, Agtr2
GO:0035150	regulation of tube size	0.00416364	1	3	43	Edn1, Ednra, Agtr2
GO:0010001	glial cell differentiation	0.00444401	1	3	44	Egr2, Ascl1, Dlx1
GO:0048762	mesenchymal cell differentiation	0.00473556	1	3	45	Sox9, Edn1, Ednra
GO:0031325	positive regulation of cellular metabolic process	0.00491114	1	10	506	Egr2, Ascl1, Sox9, Fos, Nufip1, Glis3, Mafb, Sox2, Jun, Maml2
GO:0030278	regulation of ossification	0.00503842	1	3	46	Egr2, Sox9, Sox2
GO:0031326	regulation of cellular biosynthetic process	0.00610217	1	25	1986	Btg2, Egr2, Ascl1, Aebp1, Med11, Sox9, Nr1d1, Fos, Edn1, Nfil3, Nufip1, Ccnt1, Klf9, Glis3, Dlx1, Hoxd11, Srp9, Mafb, Sox2, Jun, Dbp, Pbx4, Ednra, Maml2, Nsbp1
GO:0051345	positive regulation of hydrolase activity	0.00709964	1	3	52	Edn1, Cycs, Trhr2
GO:0034103	regulation of tissue remodeling	0.00788217	1	3	54	Egr2, Sox9, Sox2
GO:0048468	cell development	0.00814021	1	12	721	Btg2, Gja1, Egr2, Ascl1, Sox9, Edn1, Dlx1, Hoxd11, Sox2, Acrbp, Ednra, Map2k1
GO:0001944	vasculature development	0.0086472	1	6	234	Gja1, Rhob, Edn1, Cyr61, Ednra, Anxa2
GO:0048646	anatomical structure formation	0.0100326	1	6	244	Egr2, Rhob, Edn1, Sox2, Cyr61, Ednra, Anxa2
GO:0032774	RNA biosynthetic process	0.0100987	1	22	1743	Btg2, Egr2, Ascl1, Aebp1, Med11, Sox9, Nr1d1, Fos, Nfil3, Nufip1, Ccnt1, Klf9, Glis3, Dlx1, Hoxd11, Mafb, Sox2, Jun, Dbp, Pbx4, Maml2, Nsbp1
GO:0007155	cell adhesion	0.010231	1	10	564	Aebp1, Sox9, Rhob, Pcdhb4, Pcdhb11, Pcdhb12, Pcdhb13, Pcdhb14, Pcdhb15, Cyr61
GO:0003002	regionalization	0.0102459	1	5	177	Btg2, Egr2, Edn1, Arc, Dlx1, Hoxd11, Mafb
GO:0046849	bone remodeling	0.011508	1	3	62	Egr2, Sox9, Sox2
GO:0009890	negative regulation of biosynthetic process	0.0139569	1	7	337	Sox9, Edn1, Glis3, Dlx1, Srp9, Sox2, Ednra
GO:0010556	regulation of macromolecule biosynthetic process	0.0149578	1	23	1915	Btg2, Egr2, Ascl1, Aebp1, Med11, Sox9, Nr1d1, Fos, Nfil3, Nufip1, Ccnt1, Klf9, Glis3, Dlx1, Hoxd11, Srp9, Mafb, Sox2, Jun, Dbp, Pbx4, Maml2, Nsbp1
GO:0007242	intracellular signaling cascade	0.0155993	1	14	981	Rasgef1c, Rab40b, Rhob, Edn1, Dvl3, Sik1, Psd2, Arf1, Klf9, Rab1b, Cycs, Adipor2, Trhr2, Tirap
GO:0042471	ear morphogenesis	0.015951	1	3	70	Edn1, Mafb, Sox2
GO:0048869	cellular developmental process	0.0159979	1	20	1602	Btg2, Gja1, Egr2, Ascl1, Sox9, Rhob, Edn1, Sik1, Xdh, Dlx1, Hoxd11, Sox2, Cyr61, Jun, Acrbp, Adamts9, Ednra, Rdx, Tirap, Map2k1
GO:0001701	in utero embryonic development	0.0165083	1	5	196	Gja1, Amd1, Edn1, Ednra, Egln1
GO:0007507	heart development	0.0171746	1	5	198	Gja1, Sox9, Edn1, Ednra, Egln1
GO:0010468	regulation of gene expression	0.017368	1	23	1941	Btg2, Egr2, Ascl1, Aebp1, Med11, Sox9, Nr1d1, Fos, Nfil3, Nufip1, Ccnt1, Klf9, Glis3, Dlx1, Hoxd11, Srp9, Mafb, Sox2, Jun, Dbp, Pbx4, Maml2, Nsbp1
GO:0001501	skeletal system development	0.0182853	1	6	276	Egr2, Sox9, Edn1, Dlx1, Hoxd11, Sox2
GO:0019222	regulation of metabolic process	0.0192712	1	26	2295	Btg2, Egr2, Ascl1, Aebp1, Med11, Sox9, Nr1d1, Fos, Edn1, Nfil3, Nufip1, Ccnt1, Klf9, Glis3, Dlx1, Hoxd11, Srp9, Mafb, Sox2, Jun, Dbp, Pbx4, Ednra, Rdx, Maml2, Nsbp1
GO:0043549	regulation of kinase activity	0.0242295	1	4	145	Edn1, Cbs, Tirap, Map2k1
GO:0048518	positive regulation of biological process	0.0268888	1	11	789	Gja1, Egr2, Ascl1, Sox9, Fos, Rhob, Edn1, Nufip1, Glis3, Hoxd11, Mafb, Sox2, Cyr61, Jun, Cycs, Adamts9, Map2k1, Maml2
GO:0044271	nitrogen compound biosynthetic process	0.0281845	1	3	87	Glul, Amd1, Cbs
GO:0009790	embryonic development	0.0293039	1	5	236	Gja1, Amd1, Edn1, Dlx1, Hoxd11, Mafb, Sox2, Cyr61, Lmbr1, Ednra, Egln1
GO:0032269	negative regulation of cellular protein metabolic process	0.0307396	1	3	90	Srp9, Jun, Rdx
GO:0045934	negative regulation of nucleobase, nucleoside, nucleotide and nucleic acid metabolic process	0.0326811	1	6	316	Sox9, Edn1, Glis3, Dlx1, Sox2, Ednra
GO:0044238	primary metabolic process	0.03502	1	54	5874	Glul, Btg2, Cacybp, Egr2, Amd1, Ascl1, Irak3, Aebp1, Med11, Sox9, Taok1, Nr1d1, Rab40b, Fos, Edn1, Nfil3, Mmp14, BC030046, Nufip1, Ccnt1, Dusp1, Cbs, Sik1, Klf9, Ssh3, Glis3, Dlx1, Scrn3, Hoxd11, Srp9, Prei4, Mafb, Sox2, Mrps21, Mecr, Jun, Adam22, Adamts9, Adipor2, Eno2, Dbp, Pbx4, Lsm4, Neil3, Pgpep1, Ednra, Egln1, Rdx, Gk5, Tirap, Map2k1, Maml2, Bgn, Nsbp1
GO:0045860	positive regulation of protein kinase activity	0.0352601	1	3	95	Edn1, Tirap, Map2k1
GO:0019219	regulation of nucleobase, nucleoside, nucleotide and nucleic acid metabolic process	0.0357939	1	18	1582	Btg2, Egr2, Ascl1, Aebp1, Med11, Sox9, Nr1d1, Fos, Edn1, Nfil3, Nufip1, Ccnt1, Klf9, Glis3, Dlx1, Hoxd11, Mafb, Sox2, Jun, Dbp, Pbx4, Ednra, Maml2, Nsbp1
GO:0006355	regulation of transcription, DNA-dependent	0.0384588	1	19	1692	Btg2, Egr2, Ascl1, Aebp1, Med11, Sox9, Nr1d1, Fos, Nfil3, Nufip1, Ccnt1, Klf9, Glis3, Dlx1, Hoxd11, Mafb, Sox2, Jun, Dbp, Pbx4, Maml2, Nsbp1
GO:0048523	negative regulation of cellular process	0.0399749	1	13	1007	Btg2, Sox9, Rhob, Edn1, Pdcd4, Glis3, Dlx1, Srp9, Sox2, Jun, Ednra, Rdx, Agtr2
GO:0010605	negative regulation of macromolecule metabolic process	0.040831	1	7	422	Sox9, Glis3, Dlx1, Srp9, Sox2, Jun, Rdx
GO:0051347	positive regulation of transferase activity	0.0411125	1	3	101	Edn1, Tirap, Map2k1
GO:0051094	positive regulation of developmental process	0.0471583	1	6	349	Gja1, Rhob, Hoxd11, Sox2, Cycs, Adamts9, Map2k1
GO:0009792	embryonic development ending in birth or egg hatching	0.0473352	1	6	346	Gja1, Amd1, Edn1, Dlx1, Ednra, Egln1
GO:0050767	regulation of neurogenesis	0.0496277	1	3	109	Ascl1, Dlx1, Sox2
WT 12 - 18 months
GO:0007608	sensory perception of smell	3.19661e-39	6.95262e-36	192	1098	Olfr421, Olfr8, Olfr782, Olfr790, Olfr800, Olfr809, Olfr813, Olfr821, Olfr769, Olfr802, Olfr803, Olfr805, Olfr812, Olfr815, Olfr247, Olfr313, Olfr386, Olfr330, Olfr329, Olfr328, Olfr382, Olfr385, Olfr42, Olfr727, Olfr741, Olfr742, Olfr723, Olfr728, Olfr731, Olfr732, Olfr195, Olfr203, Olfr165, Olfr167, Olfr169, Olfr174, Olfr177, Olfr197, Olfr205, Olfr107, Olfr110, Olfr111, Olfr121, Olfr129, Olfr14…
GO:0050890	cognition	1.68722e-32	3.66802e-29	212	1429	Olfr421, Trpa1, Olfr8, Olfr782, Olfr790, Olfr800, Olfr809, Olfr813, Olfr821, Olfr769, Olfr802, Olfr803, Olfr805, Olfr812, Olfr815, Olfr247, Gm2a, Olfr313, Olfr386, Olfr330, Olfr329, Olfr328, Olfr382, Olfr385, Olfr42, Olfr727, Olfr741, Olfr742, Olfr723, Olfr728, Olfr731, Olfr732, Olfr195, Olfr203, Olfr165, Olfr167, Olfr169, Olfr174, Olfr177, Olfr197, Olfr205, Olfr107, Olfr110, Olfr111, Olfr121, Ol…
GO:0007186	G-protein coupled receptor protein signaling pathway	4.12663e-29	8.96717e-26	227	1672	Olfr421, Bai3, Rgs13, Rgs4, Olfr8, Olfr782, Olfr790, Olfr800, Olfr809, Olfr813, Olfr821, Olfr769, Olfr802, Olfr803, Olfr805, Olfr812, Olfr815, Olfr247, Olfr313, Olfr386, Olfr330, Olfr329, Olfr328, Olfr382, Olfr385, Olfr42, Vmn2r122, Olfr727, Olfr741, Olfr742, P2ry5, Olfr723, Olfr728, Olfr731, Olfr732, Gpr84, Olfr195, Olfr203, Olfr165, Olfr167, Olfr169, Olfr174, Olfr177, Olfr197, Olfr205, Olfr107,…
GO:0003008	system process	1.69768e-27	3.68736e-24	232	1771	Olfr421, Trpa1, Cd24a, Olfr8, Olfr782, Olfr790, Olfr800, Olfr809, Olfr813, Olfr821, Olfr769, Olfr802, Olfr803, Olfr805, Olfr812, Olfr815, Olfr247, Gm2a, Olfr313, Pmp22, Myh1, Dlg4, Olfr386, Olfr330, Olfr329, Olfr328, Olfr382, Olfr385, Nrxn3, Olfr42, Olfr727, Olfr741, Olfr742, Olfr723, Olfr728, Olfr731, Olfr732, Lynx1, Olfr195, Olfr203, Olfr165, Olfr167, Olfr169, Olfr174, Olfr177, Olfr197, Olfr205…
GO:0007165	signal transduction	5.74932e-14	1.24818e-10	318	3381	Plcl1, Rab7l1, Olfr421, Bai3, Ptprn, Ngef, Rgs13, Rgs4, Fcgr2b, Cd24a, Olfr8, Apc2, Thop1, Dapk3, Olfr782, Olfr790, Olfr800, Olfr809, Olfr813, Olfr821, Olfr769, Olfr802, Olfr803, Olfr805, Olfr812, Olfr815, Olfr247, Sar1b, Olfr313, Tax1bp3, Olfr386, Prkar1a, Slc9a3r1, Olfr330, Olfr329, Olfr328, Olfr382, Olfr385, Stat5b, Rab40b, Rock2, Plekhg3, Pik3cg, Nfkbia, Gsc, Olfr42, Dapk1, Vmn2r122, Zfp640, …
GO:0019236	response to pheromone	3.99009e-09	8.6585e-06	25	100	V1rh21, V1rh11, V1rh5, V1ri2, V1ri10, V1ri5, V1rh9, V1re5, V1re1, V1rf3, V1rf5, V1rc19, V1rc20, V1rc25, V1rc10, V1rb10, V1ra2, V1rc14, V1rc11, V1rc13, V1rg2, V1rg3, V1re11, V1rg4, V1rg9
GO:0050789	regulation of biological process	0.000559395	1	443	6038	Plcl1, Rab7l1, Olfr421, Parp1, Bai3, Ptprn, Ngef, Rgs13, Pla2g4a, Rgs4, Fcgr2b, Cd24a, Asf1a, Hsf2, Olfr8, Apc2, Thop1, Dapk3, Olfr782, Olfr790, Olfr800, Olfr809, Olfr813, Olfr821, Wisp3, Fzr1, Olfr769, Olfr802, Olfr803, Olfr805, Olfr812, Olfr815, Olfr247, Sar1b, Aff4, Il5, Olfr313, Gas7, Dlg4, Med11, Tax1bp3, Olfr386, Psmd3, Prkar1a, Slc9a3r1, Olfr330, Olfr329, Olfr328, Flcn, Olfr382, Olfr385, D…
GO:0019884	antigen processing and presentation of exogenous antigen	0.00110968	1	7	26	Fcgr2b, Psme2, H2-Ab1, H2-K1, Cd74, Traf6, B2m
GO:0042632	cholesterol homeostasis	0.00180412	1	6	21	Cd24a, Npc2, Npc1, Alms1, Cav3, Apoe
GO:0048002	antigen processing and presentation of peptide antigen	0.00482612	1	7	33	Fcgr2b, H2-Ab1, H2-Q7, H2-K1, Cd74, Traf6, B2m
GO:0055088	lipid homeostasis	0.00578044	1	6	26	Cd24a, Npc2, Npc1, Alms1, Cav3, Apoe
GO:0006833	water transport	0.00813381	1	4	13	Aqp4, Slc14a1, Pdpn, Aqp9
GO:0006334	nucleosome assembly	0.00935681	1	11	75	Tspyl4, Asf1a, Hist3h2ba, H3f3b, Hist2h3b, Hist1h2bp, Hist1h3g, Hist1h2bb, Hist1h1a, Hist1h3a, Hist2h3c1
GO:0019886	antigen processing and presentation of exogenous peptide antigen via MHC class II	0.0108052	1	4	14	Fcgr2b, H2-Ab1, Cd74, Traf6
GO:0007286	spermatid development	0.0120108	1	8	48	Aff4, Rec8, Cugbp1, Fancg, Alms1, Bsph1, Pvrl2, Bbs4
GO:0002504	antigen processing and presentation of peptide or polysaccharide antigen via MHC class II	0.0176959	1	4	16	Fcgr2b, H2-Ab1, Cd74, Traf6
GO:0040018	positive regulation of multicellular organism growth	0.0212078	1	5	25	Stat5b, Cugbp1, Csf1, Chd7, Spnb4
GO:0001522	pseudouridine synthesis	0.0237934	1	3	10	Pus7l, Rpusd1, Rpusd3
GO:0001833	inner cell mass cell proliferation	0.0237934	1	3	10	Ndel1, Gins1, Sbds
GO:0002218	activation of innate immune response	0.0237934	1	3	10	Nfkbia, Klrk1, Clec7a
GO:0007628	adult walking behavior	0.024881	1	5	26	Uchl3, Chd7, Uchl1, Spnb4, Cln8
GO:0048168	regulation of neuronal synaptic plasticity	0.0268144	1	4	18	Dlg4, Grin1, Grin2b, Rasgrf1
GO:0001914	regulation of T cell mediated cytotoxicity	0.0311517	1	3	11	Ppp3cb, H2-K1, B2m
GO:0008088	axon cargo transport	0.0311517	1	3	11	Ndel1, Htt, Uchl1
GO:0043029	T cell homeostasis	0.0322512	1	4	19	Cd24a, Stat5b, Ppp3cb, Rps6
GO:0006333	chromatin assembly or disassembly	0.034534	1	12	102	Tspyl4, Asf1a, Hist3h2ba, H3f3b, Hist2h3b, Hist1h2bp, Hist1h3g, Hist1h2bb, Hist1h1a, Hist1h3a, Hist2h3c1, Chd7
GO:0030218	erythrocyte differentiation	0.0356543	1	7	48	Stat5b, Bmp4, Rps6, Pknox1, Sp3, Add1, Alas2
GO:0015918	sterol transport	0.0382855	1	4	20	Npc2, Npc1, Apoe, Lcat
GO:0016052	carbohydrate catabolic process	0.0384699	1	9	70	Chi3l1, Gm2a, Eno1, Hibadh, Eno2, Tpi1, Ldhb, Aldoa, Chid1
GO:0002711	positive regulation of T cell mediated immunity	0.0395572	1	3	12	Cd24a, H2-K1, B2m
GO:0035176	social behavior	0.0395572	1	3	12	Grin1, Htt, Cln8
GO:0007606	sensory perception of chemical stimulus	0.0436689	1	8	71	Olfr421, Trpa1, Olfr8, Olfr782, Olfr790, Olfr800, Olfr809, Olfr813, Olfr821, Olfr769, Olfr802, Olfr803, Olfr805, Olfr812, Olfr815, Olfr247, Olfr313, Olfr386, Olfr330, Olfr329, Olfr328, Olfr382, Olfr385, Olfr42, Olfr727, Olfr741, Olfr742, Olfr723, Olfr728, Olfr731, Olfr732, Olfr195, Olfr203, Olfr165, Olfr167, Olfr169, Olfr174, Olfr177, Olfr197, Olfr205, Olfr107, Olfr110, Olfr111, Olfr121, Olfr129,…
GO:0045103	intermediate filament-based process	0.0449207	1	4	21	Ndel1, Gfap, Vim, Cln8
GO:0007034	vacuolar transport	0.0489843	1	3	13	Atg4b, Npc1, Use1
GO:0007143	female meiosis	0.0489843	1	3	13	Spin1, Ppp1ca, Stag3
GO:0050766	positive regulation of phagocytosis	0.0489843	1	3	13	Fcgr2b, Sirpb1, Clec7a
GO:0006323	DNA packaging	0.0491586	1	11	96	Tspyl4, Asf1a, Hist3h2ba, H3f3b, Hist2h3b, Hist1h2bp, Hist1h3g, Hist1h2bb, Hist1h1a, Hist1h3a, Hist2h3c1
YAC128 12 - 18 months
GO:0042391	regulation of membrane potential	1.86682e-07	0.000583568	32	105	Kcnk2, Grik2, Pmp22, Glra1, Grin2c, Serinc5, Drd1a, Hexb, Cacna1i, Qk, Smad7, Mbp, Grin1, Scn1a, Pex5l, Ugt8a, Pou3f1, Grik3, P2rx7, P2rx4, Gje1, Cav1, Snca, Cd9, Grin2b, Lgi4, Grik5, Chrna7, Cln3, Nkx6-2, Nlgn3, Plp1
GO:0055082	cellular chemical homeostasis	2.68963e-06	0.0084051	50	221	Ptprc, Atp1a2, Kcnk2, Pln, S100b, Gpr6, Grik2, Pmp22, Glra1, Grin2c, Hif1a, Serinc5, Drd1a, Hexb, Cacna1i, Qk, Smad7, Mbp, Socs6, Fth1, Grin1, Scn1a, Pex5l, Ugt8a, Bank1, Pou3f1, Grik3, P2rx7, P2rx4, Gje1, Cav1, Itpr1, Snca, Atp2b2, Cd9, Grin2b, Lgi4, Trpc2, Prkcb, Grik5, Ryr1, Chrna7, Cln3, Nkx6-2, Trpc6, Trf, Nlgn3, Atp7a, Plp1, Alas2
GO:0048167	regulation of synaptic plasticity	1.19238e-05	0.03725	14	34	S100b, Grik2, Dlg4, Grin2c, Drd1a, Ctnnd2, Syngap1, Grin1, Snca, Atp2b2, Grin2b, Kras, Grm5, Myo6
GO:0019226	transmission of nerve impulse	1.37249e-05	0.0428628	15	39	Atp1a2, S100b, Lama2, Grik2, Syn3, Pmp22, Vamp2, Dlg4, Glra1, Nlgn2, Gjc1, Cacng4, Grin2c, Trim9, Serinc5, Drd1a, Hexb, Pxk, Egr3, Ctnnd2, Syngap1, Qk, Grm4, Mbp, Grin1, Scn1a, Ugt8a, Ppt1, Pou3f1, P2rx7, P2rx4, Cplx1, Gje1, Grm7, Syn2, Snca, Atp2b2, Cd9, Grin2b, Kras, Lgi4, Slc17a6, Grm5, Grik5, Spnb4, Lin7b, Chrna7, Cln3, Nkx6-2, Th, Ncan, Myo6, Nlgn3, Plp1
GO:0007155	cell adhesion	1.76936e-05	0.0552394	87	483	Sned1, Cntnap5b, Cdh20, Abl2, F11r, Cd84, Cdh19, Cntn2, Ptprc, Ddr2, Cadm3, Cd164, Lims1, Ctnna3, Itgb2, Kitl, Lama2, Aebp1, Itgb4, Cobl, Atp1b2, Nlgn2, Lgals3bp, Smoc1, Itgb8, Nid1, Edil3, Pik3r1, Pcdh17, Fermt2, Fzd3, Sorbs3, Prlr, Cdh9, Ctnnd2, Fzd6, Lgals1, Cdh6, Pkp2, Itgb5, Cldn1, Col8a1, Cntnap5c, Thbs2, Ddr1, Lama3, Dsg2, Pcdhb2, Pcdhb3, Pcdhb11, Megf10, Pcdh1, Abl1, Tnfaip6, Pkp4, Itga6,…
GO:0050801	ion homeostasis	2.6426e-05	0.0824754	50	239	Ptprc, Atp1a2, Kcnk2, Pln, S100b, Gpr6, Grik2, Pmp22, Glra1, Grin2c, Hif1a, Serinc5, Drd1a, Hexb, Ednrb, Cacna1i, Qk, Smad7, Mbp, Fth1, Grin1, Scn1a, Pex5l, Ugt8a, Bank1, Pou3f1, Grik3, P2rx7, P2rx4, Gje1, Cav1, Itpr1, Snca, Atp2b2, Cd9, Grin2b, Lgi4, Trpc2, Prkcb, Grik5, Ryr1, Chrna7, Cln3, Nkx6-2, Trpc6, Trf, Nlgn3, Atp7a, Plp1, Alas2
GO:0048169	regulation of long-term neuronal synaptic plasticity	5.33272e-05	0.166381	8	14	S100b, Grik2, Dlg4, Syngap1, Grin1, Snca, Kras, Grm5
GO:0007191	activation of adenylate cyclase activity by dopamine receptor signaling pathway	5.71332e-05	0.178199	6	8	Oprm1, Drd1a, Adcy5, Drd3, Gnal, Oprd1
GO:0051969	regulation of transmission of nerve impulse	6.36167e-05	0.198357	20	68	S100b, Lama2, Grik2, Dlg4, Nlgn2, Grin2c, Drd1a, Pxk, Ctnnd2, Syngap1, Grin1, Snca, Atp2b2, Grin2b, Kras, Grm5, Grik5, Chrna7, Myo6, Nlgn3
GO:0051056	regulation of small GTPase mediated signal transduction	7.88353e-05	0.24573	39	179	Itpkb, Ngef, Rgl1, Bcr, Kitl, Agap2, Tbc1d15, Rasgef1c, Git1, Sgsm2, Cyth1, Plekhg3, Sipa1l1, Iqgap2, Rgnef, Trio, Arfgap3, Tiam2, Psd2, Psd, Usp6nl, Dab2ip, Rasgrp1, Stmn3, Vav3, Csf1, Plekhg5, Lpar1, Smap2, Agap3, Tbc1d1, Reln, Dgki, Kras, Kndc1, Cyth2, Arhgef7, Mcf2l, Arhgef10
GO:0007272	ensheathment of neurons	0.000207923	0.647888	12	33	Pmp22, Serinc5, Hexb, Qk, Mbp, Ugt8a, Pou3f1, Gje1, Cd9, Lgi4, Nkx6-2, Plp1
GO:0051234	establishment of localization	0.000282422	0.879744	316	2281	Rab23, Sept2, Kcnj10, Kcnh1, Tram1, Tram2, Kcnq5, Slc19a3, Slco6c1, Ptprc, Cacna1e, Pea15a, Atp1a2, Chml, Kcnk2, Timm8a1, Snx3, Sec63, Slc35f1, Pln, Slc16a9, Ap3m1, Atp2b1, Osbpl8, Kcnc2, Agap2, Akap12, Grik2, Srgn, Atcay, Syn3, Ano4, Kif5a, Dbnl, Ramp3, Hba-a1, Hba-a2, Sar1b, Gria1, Vamp2, Kcnab3, Dlg4, Kif1c, P2rx5, Ap2b1, Copz2, Atp6v0a1, Mlx, Kcnj2, Ttyh2, Rab37, Syngr2, Camk2b, Pex13, Glra1,…
GO:0030036	actin cytoskeleton organization	0.000297709	0.927066	36	171	Capza1, Csrp1, Abl2, Prox1, Cnn2, Agap2, Dbnl, Gas7, Fmnl1, Daam1, Rhoj, Actn1, Dbn1, Epb4.9, Epb4.1l3, Daam2, Abl1, Gsn, Fmnl2, Sirpa, Epb4.1l1, Ermn, Shc1, Cnn3, Fhdc1, Akap2, Tln1, Cap1, Grid2ip, Arpc1b, Cttnbp2, Kras, Rhog, Rhou, Itgb1, Rdx
GO:0046579	positive regulation of Ras protein signal transduction	0.000347698	1	6	10	Itpkb, Kitl, Csf1, Lpar1, Dgki, Kras
GO:0010646	regulation of cell communication	0.000360948	1	79	469	Rgs16, Rgs5, Itpkb, Rgs20, Ngef, Ptprc, Rgs18, Rgl1, Cnksr3, Bcr, S100b, Fstl3, Kitl, Agap2, Lama2, Grik2, Tbc1d15, Ramp3, Spred2, Rasgef1c, Dlg4, Git1, Socs7, Axin2, Fgf18, Nlgn2, Sgsm2, Grin2c, Cyth1, Hif1a, Plekhg3, Sipa1l1, Adam17, Dusp22, Rgs14, Il6st, Drd1a, Iqgap2, Rgnef, Pxk, Glud1, Prkcd, Sorbs3, Ctnnd2, Trio, Arfgap3, Drd3, Tiam2, Axin1, Rgs11, Syngap1, Six3, Psd2, Smad7, Npc1, Socs6, P…
GO:0016053	organic acid biosynthetic process	0.000433411	1	21	83	Acaca, Alox8, Elovl7, Cyp39a1, Qk, Scd3, Scd2, Scd1, Ptgds, 4833423E24Rik, Pld1, Prkab2, Sh3glb1, Elovl1, Alox5ap, Prkag2, Snca, Fa2h, Agt, Elovl5, Plp1
GO:0007399	nervous system development	0.000473458	1	111	706	Rab23, Casp8, Efhd1, Plxna2, Ngef, Cntn2, Gja1, Bcr, Fig4, Ppia, Rtn4, Slit3, Pmp22, Gas7, Sept4, Cnp, Cobl, Pex13, Tcf7, Rfng, Myt1l, Foxg1, Nkx2-9, Bcl11b, Serinc5, Sema4d, Drd1a, Dbn1, Hexb, Rgnef, Ang, Nefl, Egr3, Slitrk5, Bmp4, Otx2, Fzd3, Nefm, Ednrb, Slitrk6, Sepp1, Fzd6, Sox10, Nde1, Drd3, Olig1, Gap43, Robo2, Syngap1, Clic5, Six3, Qk, Dll1, Mdga1, Sema6b, Pura, Mbp, Sema6a, Dcc, Ina, Tcf…
GO:0006468	protein amino acid phosphorylation	0.000633348	1	104	656	Speg, Fam129a, Abl2, Mapkapk2, Ptprc, Nek7, Ddr2, Cabc1, Mark1, Camk1g, Bcr, Plk5, Dapk3, Matk, Kitl, Spag9, Camk2b, Hus1, Taok1, Aatk, Trib2, Prkar2b, Rps6kl1, Nek9, Cdk7, Pik3r1, Mast4, Pxk, Prkcd, Bmp4, Ptk2b, Lrrk2, Trio, Nrbp2, Ccnt1, Mapk1, Map3k13, Gsk3b, Dyrk1a, Epha3, Pdpk1, Brd4, Ddr1, Eif2ak2, Prkd3, Stk32a, Smad7, Mark2, Prkcq, Abl1, Myo3b, B230120H23Rik, Tyro3, Mastl, Stk39, Pik3ca, …
GO:0006816	calcium ion transport	0.000810857	1	28	129	Ptprc, Cacna1e, Pln, Atp2b1, Camk2b, Cacnb1, Cacng4, Homer1, Cacna1i, Accn2, Slc24a5, Grin1, Nos1, P2rx7, P2rx4, Cav1, Itpr1, Atp2b2, Grin2b, Trpc2, Prkcb, Cacng3, Ryr1, Chrna7, Cacng8, Cacng7, Trpc6, Trpc1
GO:0006509	membrane protein ectodomain proteolysis	0.000840861	1	4	5	Adam17, Prkcq, P2rx7, Adam9
GO:0006812	cation transport	0.000859859	1	81	493	Kcnj10, Kcnh1, Kcnq5, Ptprc, Cacna1e, Atp1a2, Kcnk2, Pln, Atp2b1, Kcnc2, Kcnab3, Atp6v0a1, Kcnj2, Camk2b, Atp1b2, Cacnb1, Cacng4, Atp6v1c2, Homer1, Kctd9, Kctd12, Nalcn, Cacna1i, Accn2, Kcnj4, Slc38a2, Atp13a4, Atp6v0e, Kcng3, Kctd16, Slc12a2, Nedd4l, Kctd1, Fth1, Trpm3, Kcnip2, Slc39a12, Scn2a1, Slc24a5, Grin1, Scn1a, Scn7a, Slc13a3, Kcng1, Kcnq2, Cp, Kcna3, Tmem38b, Atp6v1g1, Nos1, P2rx7, P2rx4…
GO:0048856	anatomical structure development	0.000889191	1	273	1980	Rab23, Casp8, Igfbp2, Efhd1, F11r, Itpkb, Plxna2, Tsga10, Ngef, Cntn2, Ptprc, Ifi204, Prox1, Hsd11b1, Pln, Gja1, Lims1, Bcr, Icosl, Kitl, Enpp1, Fig4, Srgn, Arid5b, Ppia, Sertad2, Bcl11a, Rtn4, Hba-a1, Hba-a2, Slit3, Rai1, Pmp22, Gas7, Sept4, Cnp, Axin2, Itgb4, Baiap2, Cobl, Pex13, Fgf18, Tcf7, Gjc1, Rfng, Myt1l, Foxg1, Hif1a, Rhoj, Crip2, Adam17, Prkar2b, Nkx2-9, Bcl11b, Nid1, Inhba, Bmp6, Erap1…
GO:0032990	cell part morphogenesis	0.000995745	1	38	195	Rtn4, Slit3, Gas7, Cnp, Foxg1, Nkx2-9, Bcl11b, Sema4d, Rgnef, Nefl, Slitrk5, Nefm, Slitrk6, Gap43, Robo2, Syngap1, Sema6a, Dcc, Ttl, Cdh4, Grin1, Dclk1, Ntng1, Epha7, Reln, Cckar, Apbb2, Rnf6, Ptprz1, Kndc1, Spnb4, Ntrk3, Mtap1s, Lamb2, Celsr3, Robo3, Atp7a, Slitrk4
GO:0048869	cellular developmental process	0.00120193	1	225	1602	Casp8, Igfbp2, Speg, Efhd1, F11r, Itpkb, Tsga10, Ngef, Cntn2, Ptprc, Ifi204, Prox1, Gja1, Lims1, Kitl, Enpp1, Fig4, Ppia, Sertad2, Bcl11a, Rtn4, Hba-a1, Hba-a2, Slit3, Gas7, Sept4, Socs7, Cnp, Axin2, Itgb4, Baiap2, Purb, Pex13, Fgf18, Gjc1, Rfng, Myt1l, Foxg1, Hif1a, Rhoj, Adam17, Nkx2-9, Bcl11b, Bmp6, Homer1, Sema4d, Drd1a, Dbn1, Rgnef, Pik3r1, Zmiz1, Wnt5a, Ang, Nefl, Klf5, Slitrk5, Rarb, Ppp3c…
GO:0006796	phosphate metabolic process	0.00133409	1	111	726	Inpp4a, Speg, Ptpn7, Fam129a, Abl2, Dusp10, Ptprn, Ptpn4, Mapkapk2, Ptprc, Nek7, Ddr2, Cabc1, Mark1, Camk1g, Bcr, Plk5, Dapk3, Matk, Kitl, Spag9, Atp6v0a1, Camk2b, Hus1, Taok1, Dusp14, Aatk, Ptprn2, Trib2, Atp6v1c2, Prkar2b, Rps6kl1, Nek9, Dusp22, Cdk7, Pik3r1, Mast4, Pxk, Ppp3cb, Prkcd, Bmp4, Ptk2b, Lrrk2, Trio, Nrbp2, Ccnt1, Mapk1, Map3k13, Gsk3b, Dyrk1a, Epha3, Synj2, Atp6v0e, Pdpk1, Brd4, Ddr…
GO:0032787	monocarboxylic acid metabolic process	0.00151453	1	43	233	Acsl3, Acadl, Acaca, Pex13, Alox8, Aspa, Hif1a, Prkar2b, Elovl7, Dci, Cyp39a1, Qk, Acaa2, Npc1, Cpt1a, Pcx, Scd3, Scd2, Rbp4, Scd1, Phyh, Hadhb, Ptgds, 4833423E24Rik, Prkab2, Hadh, Elovl1, Acot11, Cpt2, Pdpn, Alox5ap, Prkag2, Hadha, Cav1, Pdk4, Snca, Adipor2, Folh1, Fa2h, Agt, Elovl5, Plp1, Tmlhe
GO:0048666	neuron development	0.00151519	1	51	288	Efhd1, Fig4, Rtn4, Slit3, Gas7, Cnp, Foxg1, Nkx2-9, Bcl11b, Sema4d, Drd1a, Rgnef, Nefl, Slitrk5, Nefm, Slitrk6, Gap43, Robo2, Syngap1, Clic5, Sema6a, Dcc, Rorb, Ttl, Cdh4, Grin1, Lhx6, Stmn3, Dclk1, Ntng1, Epha7, En2, Reln, Cckar, Apbb2, Rnf6, Ptprz1, Atp2b2, Lgi4, Kndc1, Spnb4, Ntrk3, Th, Sox1, Mtap1s, Myo6, Lamb2, Celsr3, Robo3, Atp7a, Slitrk4
GO:0045110	intermediate filament bundle assembly	0.00159059	1	3	3	Nefh, Nefl, Nefm
GO:0060052	neurofilament cytoskeleton organization	0.00181374	1	5	9	Nefh, Rgnef, Nefl, Nefm, Ina
GO:0007626	locomotory behavior	0.00201313	1	32	163	Npas2, Atp1a2, Itgb2, Oprm1, Fig4, Dlg4, Cnp, Pex13, Glra1, Cxcl16, Ccl6, Ccl3, Grin2c, Npas3, Lyst, Drd1a, Hexb, Cmtm5, Sepp1, Enpp2, Adcy5, Drd3, Robo2, Grin1, Scn1a, Chd7, Ppt1, Oprd1, Kit, Reln, Hipk2, Snca, Atp2b2, C3ar1, Grm5, Spnb4, Hmgb1, Th, Rasd2, Gnao1, Cmtm3, Myo6, Robo3, Atp7a
GO:0007409	axonogenesis	0.00229038	1	34	177	Rtn4, Slit3, Cnp, Foxg1, Nkx2-9, Bcl11b, Sema4d, Rgnef, Nefl, Slitrk5, Nefm, Slitrk6, Gap43, Robo2, Syngap1, Sema6a, Dcc, Ttl, Cdh4, Grin1, Dclk1, Ntng1, Epha7, Reln, Cckar, Apbb2, Rnf6, Ptprz1, Spnb4, Ntrk3, Lamb2, Celsr3, Robo3, Slitrk4
GO:0010811	positive regulation of cell-substrate adhesion	0.00259979	1	9	27	Smoc1, Nid1, Edil3, Col8a1, Thbs1, Hsd17b12, Csf1, Spp1, Egfl6
GO:0051705	behavioral interaction between organisms	0.00259979	1	9	27	Pex13, Npas3, Drd1a, Hexb, Grin1, Grin2b, Trpc2, Th, Nlgn3
GO:0006633	fatty acid biosynthetic process	0.00282253	1	18	77	Acaca, Alox8, Elovl7, Qk, Scd3, Scd2, Scd1, Ptgds, 4833423E24Rik, Prkab2, Elovl1, Alox5ap, Prkag2, Snca, Fa2h, Agt, Elovl5, Plp1
GO:0007268	synaptic transmission	0.00325862	1	25	122	Atp1a2, S100b, Lama2, Grik2, Syn3, Vamp2, Dlg4, Glra1, Nlgn2, Gjc1, Grin2c, Trim9, Drd1a, Pxk, Egr3, Ctnnd2, Syngap1, Grm4, Grin1, Ppt1, P2rx7, P2rx4, Cplx1, Grm7, Syn2, Snca, Atp2b2, Grin2b, Kras, Slc17a6, Grm5, Grik5, Lin7b, Chrna7, Cln3, Th, Ncan, Myo6, Nlgn3
GO:0030865	cortical cytoskeleton organization	0.00327979	1	5	10	Actn1, Epb4.1l3, Synpo, Epb4.1l1, Tln1
GO:0001662	behavioral fear response	0.00328428	1	6	14	Grik2, Drd1a, Penk1, Grm7, Grin2b, Gabra5
GO:0019098	reproductive behavior	0.00328428	1	6	14	Npas3, Drd1a, Hexb, Grin1, Trpc2, Th
GO:0044255	cellular lipid metabolic process	0.00366237	1	84	541	Acsl3, Acadl, Pla2g4a, Soat1, Hsd11b1, B4galnt1, Fig4, Chpt1, Acaca, Pex13, Alox8, Prkar2b, Itgb8, Serinc5, Elovl7, Hexb, Dgkh, Cerk, Lass5, Pigz, Pigp, Agpat4, Dci, Cyp39a1, Qk, Stard6, Acaa2, Npc1, Cpt1a, Aldh1a1, Scd3, Scd2, Aldh1a7, Asah2, Rbp4, Scd1, Phyh, Abca2, Hadhb, Pip4k2a, Ptgds, 4833423E24Rik, Hsd17b12, Fabp5, Pld1, Pik3ca, Lass2, Prkab2, Adh5, Ugt8a, Hadh, Sgms2, Sh3glb1, Acer2, Elov…
GO:0044057	regulation of system process	0.00376313	1	22	104	Atp1a2, Pln, Gja1, S100b, Lama2, Grik2, Dlg4, Nlgn2, Grin2c, Drd1a, Pxk, Thrb, Ctnnd2, Syngap1, Smad7, Grin1, Gnai3, Hopx, Cav1, Cald1, Snca, Atp2b2, Grin2b, Kras, Grm5, Grik5, Ryr1, Chrna7, Th, Gnao1, Myo6, Nlgn3
GO:0007613	memory	0.00409556	1	7	19	S100b, Gria1, Drd1a, Accn2, Adcy8, Grin1, Grm7, Grin2b, Chrna7, Th
GO:0007157	heterophilic cell adhesion	0.00412798	1	7	19	Cadm3, Cd164, Lgals1, Itga4, Cdh4, Vcam1, Mcam
GO:0060079	regulation of excitatory postsynaptic membrane potential	0.00412798	1	7	19	Grik2, Grin2c, Grin1, P2rx4, Snca, Grin2b, Grik5
GO:0006811	ion transport	0.0047995	1	33	181	Kcnj10, Kcnh1, Kcnq5, Slco6c1, Ptprc, Cacna1e, Atp1a2, Kcnk2, Pln, Atp2b1, Kcnc2, Grik2, Ano4, Gria1, Kcnab3, P2rx5, Atp6v0a1, Kcnj2, Ttyh2, Camk2b, Glra1, Atp1b2, Cacnb1, Cacng4, Grin2c, Atp6v1c2, Homer1, Grid1, Kctd9, Kctd12, Nalcn, Cacna1i, Accn2, Kcnj4, Slc38a2, Atp13a4, Atp6v0e, Clic5, Kcng3, Kctd16, Slc12a2, Nedd4l, Kctd1, Slc22a8, Fth1, Trpm3, Kcnip2, Slc39a12, Scn2a1, Slc24a5, Kcnk15, Gri…
GO:0006906	vesicle fusion	0.00484606	1	4	7	Snph, Vav3, Grik5, Vamp7
GO:0033674	positive regulation of kinase activity	0.00519142	1	21	100	Ptprc, Kitl, Agap2, Spag9, Dgkb, Cerk, Zeb2, Shc1, Vav3, Csf1, Lpar1, Kit, P2rx7, Reln, Tlr1, Gab1, Npm1, Cspg4, Tirap, Map2k1, Tgfbr2
GO:0042116	macrophage activation	0.00543851	1	5	11	Sbno2, Tlr1, Snca, Slc7a2, Rora
GO:0001944	vasculature development	0.00570944	1	40	229	Casp8, Prox1, Gja1, Rtn4, Fgf18, Gjc1, Hif1a, Erap1, Zmiz1, Ang, Klf5, Bmp4, Bai1, Mkl2, Adamts1, Qk, Smad7, Fgf1, Itga4, Wt1, Thbs1, Id1, Foxo1, Shc1, Hey1, Chd7, Pdpn, Sema3c, Rbpj, Arhgap24, Myo18b, Cav1, Nr2f2, Fgfr2, Efnb2, Ednra, Junb, Agt, Cspg4, Anxa2, Myo1e, Tgfbr2, Atp7a
GO:0019228	regulation of action potential in neuron	0.0057189	1	3	4	Grik2, Pmp22, Serinc5, Drd1a, Hexb, Qk, Mbp, Scn1a, Ugt8a, Pou3f1, Gje1, Cd9, Lgi4, Nkx6-2, Plp1
GO:0045859	regulation of protein kinase activity	0.00579537	1	27	140	Ptprc, Kitl, Agap2, Spred2, Spag9, Dgkb, Dnajc3, Cerk, Cdkn1a, Zeb2, Shc1, Csf1, Lpar1, Kit, P2rx7, Reln, Tlr1, Cav1, Cdkn1b, Dusp16, Spred3, Gab1, Npm1, Cspg4, Tirap, Map2k1, Tgfbr2
GO:0001661	conditioned taste aversion	0.00580597	1	3	4	Drd1a, Grin1, Grm7
GO:0060235	lens induction in camera-type eye	0.00580597	1	3	4	Bmp4, Six3, Sox2
GO:0007154	cell communication	0.00588737	1	395	3118	Oprk1, Rab23, Npas2, Il1r1, Plcl1, Casp8, Rgs16, Rgs5, Itpkb, Kcnh1, Plxna2, Rgs20, Bai3, Ptprn, Ngef, Ralb, Gpr37l1, Ptprc, Rgs18, Rgl1, Ddr2, Pea15a, Atp1a2, Darc, Ifi204, Opn3, Kcnk2, Cnksr3, Snx3, Gja1, Bcr, S100b, Itgb2, Icosl, Olfr1352, Fstl3, Apc2, Dapk3, Matk, Kitl, Agap2, Olfr780, Olfr784, Olfr820, Oprm1, Akap12, Akap7, Lama2, Gpr6, Grik2, Arid5b, Klf16, Syn3, Tbc1d15, Rassf3, Olfr816, O…
GO:0045786	negative regulation of cell cycle	0.00634392	1	19	89	Xaf1, Axin2, Cdkn1a, Bin1, Dcc, Pla2g16, Pdcd4, Dab2ip, Wt1, Rassf2, Rap1a, Apbb2, Cdkn1b, Hipk2, Rassf4, Wwox, Lzts1, Vwa5a, Tbrg1
GO:0051338	regulation of transferase activity	0.00658642	1	28	148	Ptprc, Kitl, Agap2, Spred2, Spag9, Dgkb, Dnajc3, Cerk, Cdkn1a, Zeb2, Shc1, Vav3, Csf1, Lpar1, Kit, P2rx7, Reln, Tlr1, Cav1, Cdkn1b, Dusp16, Spred3, Gab1, Npm1, Cspg4, Tirap, Map2k1, Tgfbr2
GO:0007160	cell-matrix adhesion	0.0067847	1	13	53	Sned1, Lims1, Itgb2, Nid1, Pik3r1, Itgb5, Ddr1, Itga6, Sirpa, Csf1, Frem1, Itgb1, Agt
GO:0007612	learning	0.00693292	1	6	16	Atp1a2, Prkar2b, Drd1a, Ctnnd2, Accn2, Drd3, Syngap1, Grm4, Grin1, Ppt1, Grm7, Grin2b, Kras, Grm5, Gabra5, Chrna7, Cln3, Th, Nlgn3
GO:0055066	di-, tri-valent inorganic cation homeostasis	0.00738557	1	23	116	Ptprc, Atp1a2, Pln, S100b, Gpr6, Grik2, Hif1a, Hexb, Fth1, Grin1, Bank1, P2rx7, Cav1, Itpr1, Atp2b2, Trpc2, Prkcb, Ryr1, Cln3, Trpc6, Trf, Atp7a, Alas2
GO:0055065	metal ion homeostasis	0.00745918	1	18	84	Ptprc, Atp1a2, Pln, S100b, Gpr6, Grik2, Hexb, Grin1, Bank1, P2rx7, Cav1, Itpr1, Atp2b2, Trpc2, Prkcb, Ryr1, Cln3, Trpc6
GO:0042552	myelination	0.00757833	1	8	26	Pmp22, Serinc5, Hexb, Qk, Mbp, Ugt8a, Pou3f1, Gje1, Cd9, Lgi4, Nkx6-2, Plp1
GO:0045103	intermediate filament-based process	0.00772789	1	7	21	Nefh, Gfap, Rgnef, Nefl, Nefm, Ina, Vim
GO:0043406	positive regulation of MAP kinase activity	0.00778024	1	12	48	Ptprc, Kitl, Spag9, Zeb2, Shc1, Lpar1, Kit, P2rx7, Gab1, Cspg4, Tirap, Map2k1
GO:0043086	negative regulation of catalytic activity	0.00789849	1	16	72	Ptprc, Oprm1, Spred2, Dnajc3, Adcy5, Cdkn1a, Chrm4, Oprd1, Nos1, Cav1, Cdkn1b, Dusp16, Spred3, Cln3, Nqo1, Atp7a
GO:0022603	regulation of anatomical structure morphogenesis	0.00789867	1	39	226	Igfbp2, Sertad2, Rtn4, Gas7, Rhoj, Erap1, Sema4d, Nefl, Fermt2, Nefm, Prlr, Bai1, Adamts1, Syngap1, Crim1, Ddr1, Cdc42ep2, Thbs1, Ttl, Id1, Cdh4, Grin1, Ermn, Csf1, Pdpn, Apbb2, Hopx, Igfbp7, Gna12, Rnf6, Cav1, Emp1, Atp2b2, Gas2, Kndc1, Cd81, Ntrk3, Ccnd1, Rhou
GO:0048699	generation of neurons	0.00799628	1	60	379	Efhd1, Cntn2, Gja1, Fig4, Ppia, Rtn4, Slit3, Gas7, Cnp, Pex13, Foxg1, Nkx2-9, Bcl11b, Sema4d, Drd1a, Rgnef, Nefl, Slitrk5, Bmp4, Otx2, Nefm, Slitrk6, Nde1, Drd3, Olig1, Gap43, Robo2, Syngap1, Clic5, Dll1, Mdga1, Sema6a, Dcc, Rorb, Ttl, Cdh4, Grin1, Lhx6, Stmn3, Sox2, Dclk1, Ntng1, Epha7, Hes5, En2, Rbpj, Reln, Cckar, Apbb2, Rnf6, Ptprz1, Atp2b2, Lgi4, Kndc1, Spnb4, Nr2f2, Ntrk3, Nkx6-2, Th, Sox1,…
GO:0006464	protein modification process	0.00802565	1	171	1234	Speg, Ptpn7, Fam129a, Abl2, Dusp10, Ptprn, Ptpn4, Mapkapk2, Ptprc, Nek7, Ddr2, Opn3, Cabc1, Mark1, Camk1g, Hace1, Bcr, Midn, Plk5, Dapk3, Matk, Kitl, Sf3a1, Ubtd2, Spag9, Socs7, Camk2b, Hus1, Jmjd3, Taok1, Dusp14, Kat2a, Aatk, Ttll5, Ptprn2, Trib2, Prkar2b, Rps6kl1, Nek9, Dusp22, Cdk7, Pik3r1, Mast4, Pxk, Ube2e1, Ppp3cb, Prkcd, Bmp4, Rabggta, Ptk2b, Lrrk2, Trio, Nrbp2, Ccnt1, Mapk1, Map3k13, St6g…
GO:0008306	associative learning	0.00837775	1	5	12	Drd1a, Accn2, Grin1, Ppt1, Grm7, Gabra5, Chrna7, Cln3
GO:0000188	inactivation of MAPK activity	0.00880025	1	4	8	Spred2, Cav1, Dusp16, Spred3
GO:0005977	glycogen metabolic process	0.00909602	1	9	32	Il6st, Ppp1r1a, Gbe1, Ppp1ca, Pygm, Agl, Gys1, Hmgb1, Phka1
GO:0043410	positive regulation of MAPKKK cascade	0.00909602	1	9	32	Ptprc, Dusp22, Sorbs3, Axin1, Lpar1, Il6, P2rx7, Tlr3, Agt
GO:0044042	glucan metabolic process	0.00909602	1	9	32	Il6st, Ppp1r1a, Gbe1, Ppp1ca, Pygm, Agl, Gys1, Hmgb1, Phka1
GO:0030003	cellular cation homeostasis	0.00909631	1	23	118	Ptprc, Atp1a2, Pln, S100b, Gpr6, Grik2, Hif1a, Hexb, Fth1, Grin1, Bank1, P2rx7, Cav1, Itpr1, Atp2b2, Trpc2, Prkcb, Ryr1, Cln3, Trpc6, Trf, Atp7a, Alas2
GO:0010769	regulation of cell morphogenesis involved in differentiation	0.0106132	1	11	44	Rtn4, Sema4d, Nefl, Nefm, Syngap1, Ttl, Cdh4, Grin1, Rnf6, Kndc1, Ntrk3
GO:0031344	regulation of cell projection organization	0.0108926	1	12	50	Rtn4, Sema4d, Nefl, Nefm, Syngap1, Ttl, Cdh4, Grin1, Ermn, Rnf6, Kndc1, Ntrk3
GO:0032012	regulation of ARF protein signal transduction	0.0112403	1	9	33	Agap2, Git1, Cyth1, Arfgap3, Psd2, Psd, Smap2, Agap3, Cyth2
GO:0030155	regulation of cell adhesion	0.0112752	1	17	81	Lama2, Smoc1, Nid1, Edil3, Pik3r1, Prlr, Col8a1, Ddr1, Lama3, Itga6, Thbs1, Hsd17b12, Vav3, Csf1, Spp1, Cyth2, Egfl6
GO:0042592	homeostatic process	0.0123465	1	79	529	Ptprc, Cacna1e, Atp1a2, Kcnk2, Pln, S100b, Gpr6, Grik2, Hba-a1, Hba-a2, Pmp22, Acaca, Glra1, Grin2c, Hif1a, Adam17, Npc2, Serinc5, Drd1a, F2r, Hexb, Ppp3cb, Bmp4, Rps6, Ednrb, Cacna1i, Aifm3, Pdia5, Hspa1a, Qk, Srf, Smad7, Mbp, Npc1, Aqp4, Socs6, Fth1, Tcf7l2, Lipa, Grin1, Scn1a, Sox2, 2810407C02Rik, Pex5l, Csf1, Ugt8a, Bank1, Pou3f1, Grik3, Ncdn, Il6, Add1, P2rx7, P2rx4, Vgf, Gje1, Cav1, Itpr1, …
GO:0046519	sphingoid metabolic process	0.0123662	1	8	28	B4galnt1, Itgb8, Hexb, Cerk, Lass5, Lass2, Acer2, P2rx7
GO:0051480	cytosolic calcium ion homeostasis	0.0123662	1	8	28	Ptprc, Atp1a2, Gpr6, P2rx7, Trpc2, Ryr1, Cln3, Trpc6
GO:0048738	cardiac muscle development	0.0124072	1	5	13	Pln, Gjc1, Mkl2, Rbp4, Myo18b
GO:0048514	blood vessel morphogenesis	0.0128002	1	28	156	Casp8, Prox1, Gja1, Rtn4, Fgf18, Gjc1, Hif1a, Erap1, Zmiz1, Ang, Klf5, Bmp4, Bai1, Mkl2, Adamts1, Qk, Smad7, Fgf1, Itga4, Wt1, Thbs1, Id1, Shc1, Hey1, Sema3c, Rbpj, Arhgap24, Myo18b, Cav1, Nr2f2, Fgfr2, Ednra, Junb, Cspg4, Anxa2, Myo1e, Tgfbr2, Atp7a
GO:0001945	lymph vessel development	0.0132536	1	3	5	Prox1, Pdpn, Efnb2
GO:0001957	intramembranous ossification	0.0132536	1	3	5	Axin2, Fgf18, Mn1
GO:0009083	branched chain family amino acid catabolic process	0.0132536	1	3	5	Hibch, Auh, Bcat1
GO:0032651	regulation of interleukin-1 beta production	0.0132536	1	3	5	F2r, P2rx7, Chrna7
GO:0002474	antigen processing and presentation of peptide antigen via MHC class I	0.0134726	1	6	18	Mr1, H2-D1, H2-Q2, H2-Q7, H2-K1, B2m
GO:0031099	regeneration	0.0134726	1	6	18	Gja1, Nefl, Hopx, Ninj2, Ntrk3, Lamb2
GO:0050885	neuromuscular process controlling balance	0.0137412	1	9	34	Grin2c, Hexb, Nefl, Adcy5, Clic5, Sox2, Atp2b2, Cln3, Nkx6-2
GO:0001916	positive regulation of T cell mediated cytotoxicity	0.0143894	1	4	9	Ptprc, H2-K1, B2m, P2rx7
GO:0002087	regulation of respiratory gaseous exchange by neurological process	0.0143894	1	4	9	Atp1a2, Glra1, Nlgn2, Nlgn3
GO:0001570	vasculogenesis	0.0145212	1	10	40	Gjc1, Zmiz1, Qk, Wt1, Hey1, Myo18b, Cav1, Junb, Myo1e, Tgfbr2
GO:0030278	regulation of ossification	0.0148626	1	11	46	Ifi204, Enpp1, Axin2, Bmp4, 1110017I16Rik, Gfra4, Sox2, Csf1, Bmp2k, P2rx7, Mgp
GO:0000904	cell morphogenesis involved in differentiation	0.0150298	1	30	172	Rtn4, Slit3, Gas7, Cnp, Foxg1, Hif1a, Nkx2-9, Bcl11b, Sema4d, Rgnef, Nefl, Slitrk5, Nefm, Slitrk6, Dab2, Gap43, Robo2, Syngap1, Sema6a, Dcc, Ttl, Cdh4, Grin1, Dclk1, Ntng1, Epha7, Rbpj, Reln, Cckar, Apbb2, Rnf6, Ptprz1, Kndc1, Spnb4, Ntrk3, Mtap1s, Lamb2, Celsr3, Robo3, Atp7a, Slitrk4
GO:0007275	multicellular organismal development	0.0159842	1	295	2263	Rab23, Casp8, Efhd1, Itpkb, Esrrg, Plxna2, Ngef, Cntn2, Ptprc, Pogk, Ifi204, Prox1, Hsd11b1, Pln, Gja1, Lims1, Bcr, Icosl, Kitl, Eya4, Enpp1, Lama2, Fig4, Srgn, Arid5b, Bicc1, Dip2a, Ppia, Spred2, Bcl11a, Rtn4, Hba-a1, Hba-a2, Slit3, Zfp354a, Rai1, Pmp22, Gas7, Sept4, Cnp, Axin2, Hus1, Cobl, Pex13, Fgf18, Tcf7, Kat2a, Gjc1, Rfng, Myt1l, Foxg1, Hif1a, Crip2, Adam17, Prkar2b, Nkx2-9, Bcl11b, Nid1, …
GO:0009967	positive regulation of signal transduction	0.0170216	1	21	111	Itpkb, Ptprc, Kitl, Fgf18, Hif1a, Adam17, Dusp22, Sorbs3, Drd3, Axin1, Zeb2, Sox2, Csf1, Lpar1, Il6, P2rx7, Reln, Dgki, Kras, Tlr3, Agt
GO:0003016	respiratory system process	0.0174754	1	5	14	Atp1a2, Glra1, Nlgn2, Adh5, Nlgn3
GO:0015669	gas transport	0.0174754	1	5	14	Hba-a1, Hba-a2, Car2, Hbb-b1, Hbb-b2
GO:0016079	synaptic vesicle exocytosis	0.0174754	1	5	14	Vamp2, Trim9, P2rx7, Cplx1, Grik5
GO:0021782	glial cell development	0.0174754	1	5	14	Drd1a, Pou3f1, Nkx6-2, Agt, Plp1
GO:0030030	cell projection organization	0.0187838	1	43	269	Efhd1, Tsga10, Rtn4, Slit3, Gas7, Cnp, Itgb4, Baiap2, Foxg1, Nkx2-9, Bcl11b, Sema4d, Rgnef, Nefl, Klf5, Slitrk5, Nefm, Slitrk6, Gap43, Robo2, Syngap1, Clic5, Sema6a, Dcc, Neurl1a, Itga6, Ttl, Cdh4, Grin1, Ermn, Stmn3, Dclk1, Vav3, Ntng1, Epha7, Lpar1, P2rx7, Reln, Cckar, Apbb2, Rnf6, Ptprz1, Atp2b2, Kndc1, Ttyh1, Spnb4, Ntrk3, Mtap1s, Rdx, Myo6, Lamb2, Celsr3, Robo3, Atp7a, Slitrk4
GO:0006813	potassium ion transport	0.0198659	1	26	147	Kcnj10, Kcnh1, Kcnq5, Atp1a2, Kcnk2, Kcnc2, Kcnab3, Kcnj2, Atp1b2, Kctd9, Kctd12, Kcnj4, Kcng3, Kctd16, Slc12a2, Kctd1, Kcnip2, Slc24a5, Kcng1, Kcnq2, Kcna3, Tmem38b, Nos1, Kcnd2, Cdkn1b, Kcnc3
GO:0007266	Rho protein signal transduction	0.0208491	1	18	93	Ngef, Bcr, Baiap2, Rhoj, Plekhg3, Rgnef, Trio, Tiam2, Stmn3, Vav3, Plekhg5, Ctnnal1, Lpar1, Gna12, Rhog, Arhgef7, Mcf2l, Arhgef10
GO:0001505	regulation of neurotransmitter levels	0.0210534	1	14	67	Atp1a2, Syn3, Vamp2, Trim9, Ppt1, P2rx7, Cplx1, Syn2, Snca, Slc17a6, Grik5, Lin7b, Cln3, Th
GO:0007265	Ras protein signal transduction	0.0215886	1	18	94	Itpkb, Ngef, Bcr, Kitl, Agap2, Tbc1d15, Dbnl, Git1, Baiap2, Sgsm2, Cyth1, Rhoj, Plekhg3, Rgnef, Trio, Arfgap3, Tiam2, Syngap1, Rasgrp3, Psd2, Psd, Usp6nl, Rsu1, Stmn3, Vav3, Csf1, Plekhg5, Ctnnal1, Lpar1, Smap2, Agap3, Tbc1d1, Gna12, Dgki, Kras, Cyth2, Rhog, Arhgef7, Mcf2l, Arhgef10, Rhou
GO:0050879	multicellular organismal movement	0.0217959	1	4	10	Homer1, Drd3, Itpr1, Hipk2
GO:0065009	regulation of molecular function	0.0227918	1	61	406	Ptprc, Chml, Kitl, Agap2, Oprm1, Tbc1d15, Spred2, Git1, Spag9, Sgsm2, Dgkb, Hif1a, Homer1, Drd1a, Dnajc3, Arfgap3, Cerk, Adcy5, Drd3, Cdkn1a, Rasgrp3, Brd4, Gnal, Cycs, Usp6nl, Prkcq, Chrm4, Zeb2, Stmn3, Shc1, Vav3, Csf1, Runx1t1, Ppt1, Lpar1, Smap2, Oprd1, Agap3, Tbc1d1, Kit, Nos1, P2rx7, Reln, Tlr1, Cav1, Cdkn1b, Dgki, Hipk2, Dusp16, Spred3, Cln3, Tlr3, Gab1, Nqo1, Npm1, Cspg4, Tirap, Map2k1, R…
GO:0006874	cellular calcium ion homeostasis	0.023368	1	10	43	Ptprc, Atp1a2, Pln, S100b, Gpr6, Grik2, Hexb, Grin1, Bank1, P2rx7, Cav1, Itpr1, Atp2b2, Trpc2, Prkcb, Ryr1, Cln3, Trpc6
GO:0030516	regulation of axon extension	0.0237441	1	5	15	Rtn4, Ttl, Cdh4, Rnf6, Ntrk3
GO:0008016	regulation of heart contraction	0.0238155	1	10	43	Atp1a2, Pln, Gja1, Thrb, Smad7, Gnai3, Hopx, Chrna7, Th, Gnao1
GO:0002016	regulation of blood volume by renin-angiotensin	0.0242188	1	3	6	Drd3, Agt, Agtr2
GO:0007041	lysosomal transport	0.0242188	1	3	6	Npc1, Use1, Vamp7
GO:0032612	interleukin-1 production	0.0242188	1	3	6	F2r, P2rx7, Chrna7
GO:0042362	fat-soluble vitamin biosynthetic process	0.0242188	1	3	6	Aldh1a1, Vkorc1, Aldh1a2
GO:0007264	small GTPase mediated signal transduction	0.024503	1	27	159	Rab23, Itpkb, Ngef, Ralb, Rgl1, Bcr, Kitl, Agap2, Tbc1d15, Dbnl, Rasgef1c, Sar1b, Git1, Rasl10b, Rab37, Baiap2, Arf1, Rasd1, Sgsm2, Cyth1, Rab40b, Rhoj, Plekhg3, Sipa1l1, Rab10, Ywhaq, Rab15, Diras2, Iqgap2, Rgnef, Rhobtb2, Lrrk2, Trio, Arfgap3, Arf3, Tiam2, Syngap1, Rasgrp3, Rab26, Rab31, Psd2, Rab27b, Rhod, Psd, Usp6nl, Dab2ip, Rsu1, Rasgrp1, Stmn3, Rap2b, Vav3, Rapgef2, Rap1a, Csf1, Plekhg5, C…
GO:0048870	cell motility	0.0250479	1	43	273	Plxna2, Cntn2, Gja1, Itgb2, Kitl, Lama2, Arid5b, Rtn4, Fmnl1, Pex13, Hif1a, Adam17, Lyst, Drd1a, Pik3r1, Ednrb, Mdga1, Lama3, Dcc, Itga6, Itga4, Lhx6, Zeb2, Dclk1, Vav3, Csf1, Plekhg5, Cap1, Pdpn, Sema3c, Kit, Reln, Cckar, Apbb2, Gab2, Dock1, Nr2f2, Hmgb1, Sox1, Itgb1, Gab1, Cspg4, Robo3
GO:0016044	membrane organization	0.0252138	1	40	251	Timm8a1, Dbnl, Gria1, Vamp2, Dlg4, Dab2, Bin1, Megf10, Npc1, Rin1, Sirpa, Fnbp1, Snph, Mfn1, Vav3, Sirpb1, Sh3glb1, Ppt1, Abca1, Cap1, Necap2, P2rx7, Cd36, Cav2, Cav1, Snca, Cd9, Clec7a, Dock1, Grik5, Plekhf1, Chrna7, Cln3, Lpcat2, Unc13a, Icam5, Myo6, Elmod1, Neo1, Vamp7
GO:0009628	response to abiotic stimulus	0.0255823	1	32	193	Atp1a2, Opn3, 1200009F10Rik, Hus1, Drd1a, Drd3, Syngap1, Cdkn1a, Hspa1a, Pdpk1, Slc12a2, Myof, Rbp4, Grin1, Sox2, Acot11, Kit, P2rx7, Vgf, Xpc, Atp2b2, Grin2b, St8sia1, Kras, Arrb1, Gypa, Agt, Cryab, Arpp21, Pcsk1n, Nlgn3, Tsc22d3
GO:0008542	visual learning	0.0260301	1	7	26	Atp1a2, Drd1a, Drd3, Syngap1, Grin1, Kras, Nlgn3
GO:0002478	antigen processing and presentation of exogenous peptide antigen	0.0290484	1	6	21	H2-Ab1, H2-K1, H2-Aa, Cd74, B2m, Ifi30
GO:0034440	lipid oxidation	0.0290484	1	6	21	Pex13, Dci, Phyh, Hadhb, Hadha, Adipor2
GO:0045597	positive regulation of cell differentiation	0.0294381	1	24	138	Itpkb, Ptprc, Ifi204, Kitl, Hif1a, Sema4d, Nefl, Bmp4, H2-Aa, Srf, Cd74, Cdh4, Sox2, Csf1, Il6, Cd36, Hopx, Adamts9, Ntrk3, Hmgb1, Nkx6-2, Junb, Map2k1, Tgfbr2
GO:0048812	neurite morphogenesis	0.0302679	1	4	11	Rtn4, Slit3, Gas7, Cnp, Foxg1, Nkx2-9, Bcl11b, Sema4d, Rgnef, Nefl, Slitrk5, Nefm, Slitrk6, Gap43, Robo2, Syngap1, Sema6a, Dcc, Ttl, Cdh4, Grin1, Dclk1, Ntng1, Epha7, Reln, Cckar, Apbb2, Rnf6, Ptprz1, Kndc1, Spnb4, Ntrk3, Mtap1s, Lamb2, Celsr3, Robo3, Atp7a, Slitrk4
GO:0048568	embryonic organ development	0.0309442	1	11	51	Tcf7, Hif1a, Rarb, Mkl2, Aldh1a1, Tcf7l2, Rbp4, Sox2, Fgfr2, Th, Tgfbr2
GO:0001963	synaptic transmission, dopaminergic	0.031143	1	4	11	Drd1a, Snca, Chrna7, Th
GO:0006825	copper ion transport	0.031143	1	4	11	Cp, Heph, Atp7a, Mmgt1
GO:0006911	phagocytosis, engulfment	0.031143	1	4	11	Sirpa, Abca1, Clec7a, Vamp7
GO:0007215	glutamate signaling pathway	0.031143	1	4	11	Homer1, Grin1, Grid2ip, Cln3
GO:0046716	muscle maintenance	0.031143	1	4	11	Hif1a, Srf, Il6, Mtm1
GO:0050821	protein stabilization	0.031143	1	4	11	Hps4, Apbb2, Ifi30, Tbrg1
GO:0001964	startle response	0.0312958	1	5	16	Glra1, Grin2c, Drd1a, Grin1, Grin2b
GO:0002709	regulation of T cell mediated immunity	0.0312958	1	5	16	Ptprc, Ppp3cb, H2-K1, B2m, P2rx7
GO:0007040	lysosome organization	0.0312958	1	5	16	Lyst, Hexb, Ppt1, Hps4, Cln3
GO:0007618	mating	0.0312958	1	5	16	Drd1a, Hexb, Grin1, Trpc2, Th
GO:0048522	positive regulation of cellular process	0.0315888	1	116	848	Npas2, Sdpr, Fam129a, Rxrg, Itpkb, Esrrg, Ptprc, Ddr2, Ifi204, Prox1, S100b, Icosl, Dapk3, 1200009F10Rik, Kitl, Lama2, Sertad2, Fgf18, Foxg1, Hif1a, Smoc1, Crip2, Adam17, Bcl11b, Nid1, Lyst, Dusp22, Edil3, Il6st, Sema4d, Drd1a, Pik3r1, Thrb, Zmiz1, Samd4, Nefl, Nufip1, Klf5, Rarb, Ppp3cb, Bmp4, Otx2, Sorbs3, Itm2b, Lifr, Sox10, Mkl1, Csrnp2, Mkl2, Drd3, Rogdi, Etv5, Col8a1, Axin1, Cdkn1a, Kat2b, …
GO:0014070	response to organic cyclic substance	0.0317052	1	7	27	Dlg4, Drd1a, Drd3, Gnal, Grin1, P2rx7, Chrna7
GO:0021543	pallium development	0.0320117	1	10	45	Pex13, Drd1a, Nde1, Grin1, Lhx6, Zeb2, Sox2, Lef1, Bcan, Reln
GO:0015837	amine transport	0.0323539	1	16	84	Sept2, Drd1a, Slc38a2, Drd3, Slc7a4, Slc44a1, Slc6a9, Pdpn, P2rx7, Slc25a13, Snca, Slc7a10, Chrna7, Cln3, Slc7a2, Slc6a20a
GO:0021953	central nervous system neuron differentiation	0.0326824	1	9	39	Foxg1, Bcl11b, Drd1a, Rgnef, Dcc, Lhx6, Dclk1, Sox1, Atp7a
GO:0007242	intracellular signaling cascade	0.0333821	1	83	597	Rab23, Plcl1, Casp8, Itpkb, Ngef, Ralb, Ptprc, Rgl1, Pea15a, Ifi204, Bcr, Dapk3, Kitl, Agap2, Oprm1, Tbc1d15, Dbnl, Spred2, Rasgef1c, Sar1b, Git1, Rasl10b, Spag9, Socs7, Rab37, Baiap2, Hus1, Arf1, Rasd1, Sgsm2, Cyth1, Rab40b, Dgkb, Rhoj, Plekhg3, Sipa1l1, Rab10, Ywhaq, Rab15, Dusp22, Diras2, Drd1a, Gkap1, Iqgap2, Rgnef, Wnt5a, Stmn4, Prkcd, Rhobtb2, Sorbs3, Shank3, Lrrk2, Trio, Adcy8, Arfgap3, Ar…
GO:0051239	regulation of multicellular organismal process	0.0344815	1	60	413	Itpkb, Ptprc, Atp1a2, Ifi204, Prox1, Pln, Gja1, S100b, Icosl, Kitl, Enpp1, Lama2, Grik2, Srgn, Rtn4, Rai1, Dlg4, Axin2, Glra1, Nlgn2, Grin2c, Foxg1, Hif1a, Lgmn, Inhba, Erap1, Sema4d, Drd1a, F2r, Pik3r1, Pxk, Thrb, Nefl, Bmp4, Nefm, Ctnnd2, Bai1, Drd3, Adamts1, Syngap1, Dll1, H2-Aa, Lama3, Cd74, Smad7, Rbp4, 1110017I16Rik, Prkcq, Thbs1, Ttl, Id1, Cdh4, Grin1, Ptgds, Nfe2l2, Gfra4, Pik3ca, Sox2, L…
GO:0016311	dephosphorylation	0.034534	1	21	119	Ptpn7, Dusp10, Ptprn, Ptpn4, Ptprc, Dusp14, Ptprn2, Dusp22, Ppp3cb, Synj2, Ppp1ca, Dusp15, Mtmr11, Ptpn22, Ptpn3, Ptprd, Mtmr10, Ptpre, Ptpn5, Dusp8, Mtm1
GO:0051128	regulation of cellular component organization	0.035294	1	48	317	Igfbp2, Capza1, Prox1, Dbnl, Sertad2, Rtn4, Gas7, Rhoj, Sema4d, Nefl, Fermt2, Nefm, Epb4.9, Syngap1, Crim1, Ddr1, Dazl, Bin1, Cdc42ep2, Gsn, Ttl, Sirpa, Cdh4, Grin1, Ermn, Snph, Stmn3, Sirpb1, Pdpn, Arpc1b, Apbb2, Igfbp7, Gna12, Rnf6, Cdkn1b, Emp1, Atp2b2, Clec7a, Gas2, Kndc1, Cd81, Grik5, Ntrk3, Rhou, Ncan, Npm1, Rdx, Mtap4
GO:0046395	carboxylic acid catabolic process	0.0361118	1	6	22	Pex13, Dci, Cyp39a1, Phyh, Hadhb, Hadha
GO:0001649	osteoblast differentiation	0.0367754	1	10	46	Ifi204, Axin2, Bmp6, Bmp4, 1110017I16Rik, Sox2, Mef2d, Igf2, Cbfb, Wwox
GO:0008654	phospholipid biosynthetic process	0.037183	1	14	72	Chpt1, Serinc5, Hexb, Pigz, Pigp, Agpat4, Fabp5, Pld1, Sgms2, Sh3glb1, D5Wsu178e, Lpcat3, Lpcat2, Pcyt1b
GO:0044264	cellular polysaccharide metabolic process	0.037955	1	9	40	Il6st, Ppp1r1a, Gbe1, Ppp1ca, Pygm, Agl, Gys1, Hmgb1, Phka1
GO:0007616	long-term memory	0.0387484	1	3	7	Gria1, Adcy8, Grin1
GO:0021884	forebrain neuron development	0.0387484	1	3	7	Lhx6, Sox1, Atp7a
GO:0031575	G1/S transition checkpoint	0.0387484	1	3	7	Hus1, Rps6, Pura
GO:0045727	positive regulation of translation	0.0387484	1	3	7	Fam129a, Samd4, Dazl
GO:0046513	ceramide biosynthetic process	0.0387484	1	3	7	Lass5, Lass2, P2rx7
GO:0060080	regulation of inhibitory postsynaptic membrane potential	0.0387484	1	3	7	Grik2, Glra1, Nlgn3
GO:0046467	membrane lipid biosynthetic process	0.0396529	1	5	17	B4galnt1, Chpt1, Serinc5, Hexb, Lass5, Pigz, Pigp, Agpat4, Fabp5, Pld1, Lass2, Ugt8a, Sgms2, Sh3glb1, D5Wsu178e, P2rx7, Lpcat3, Lpcat2, Pcyt1b
GO:0006809	nitric oxide biosynthetic process	0.0401912	1	5	17	Nos1, P2rx4, Cav1, Slc7a2, Rora
GO:0048873	homeostasis of number of cells within a tissue	0.0401912	1	5	17	F2r, Lipa, Csf1, Add1, P2rx7
GO:0042063	gliogenesis	0.0420081	1	10	47	Drd1a, Sox10, Drd3, Gap43, Pou3f1, Reln, Nkx6-2, Agt, Cspg4, Plp1
GO:0030324	lung development	0.0423476	1	15	80	Hsd11b1, Fgf18, Nkx2-9, Wnt5a, Bmp4, Fgf1, Ppp1ca, Lipa, Rbp4, Pdpn, Pdgfra, Hopx, Hmgb1, Fgfr2, Atp7a
GO:0008344	adult locomotory behavior	0.0424164	1	12	60	Atp1a2, Cnp, Glra1, Drd1a, Grin1, Scn1a, Chd7, Ppt1, Oprd1, Hipk2, Snca, Spnb4
GO:0006687	glycosphingolipid metabolic process	0.0424967	1	4	12	B4galnt1, Itgb8, Hexb, Kit
GO:0007193	inhibition of adenylate cyclase activity by G-protein signaling	0.0424967	1	4	12	Oprm1, Adcy5, Chrm4, Oprd1
GO:0007340	acrosome reaction	0.0424967	1	4	12	Glra1, Trim36, Syt6, Trpc2
GO:0021697	cerebellar cortex formation	0.0424967	1	4	12	Atp2b2, Kndc1, Rora, Atp7a
GO:0046847	filopodium formation	0.0424967	1	4	12	Itgb4, Baiap2, Itga6, Ttyh1
GO:0051674	localization of cell	0.0436772	1	55	375	Plxna2, Cntn2, Gja1, Itgb2, Kitl, Lama2, Arid5b, Rtn4, Slit3, Fmnl1, Pex13, Foxg1, Hif1a, Adam17, Lyst, Drd1a, Pik3r1, Ednrb, Gap43, Robo2, Mdga1, Lama3, Sema6a, Dcc, Neurl1a, Itga6, Itga4, Sirpa, Cdh4, Lhx6, Zeb2, Dclk1, Tnrc4, Vav3, Csf1, Epha7, Plekhg5, Cap1, Pdpn, Sema3c, Kit, Reln, Cckar, Apbb2, Cdkn1b, Gab2, Dock1, Chrna7, Nr2f2, Hmgb1, Sox1, Itgb1, Gab1, Cspg4, Robo3
GO:0019882	antigen processing and presentation	0.045098	1	11	54	Mr1, Psme2, H2-Ab1, H2-D1, H2-Q2, H2-Q7, H2-K1, H2-Aa, Cd74, B2m, Ifi30
GO:0034103	regulation of tissue remodeling	0.045098	1	11	54	Ifi204, Enpp1, Axin2, Bmp4, 1110017I16Rik, Gfra4, Sox2, Csf1, Bmp2k, P2rx7, Mgp
GO:0051272	positive regulation of cell motion	0.0453999	1	7	29	Hif1a, Adam17, Drd1a, Pik3r1, Csf1, Pdpn, Hmgb1
GO:0001764	neuron migration	0.0474155	1	12	61	Cntn2, Gja1, Pex13, Mdga1, Dcc, Dclk1, Reln, Cckar, Apbb2, Nr2f2, Sox1, Robo3
GO:0043523	regulation of neuron apoptosis	0.0474155	1	12	61	Grik2, Nefl, Grin1, Epha7, Grm7, Hipk2, Snca, Kras, Cln3, Agt, Agtr2, Atp7a
GO:0042127	regulation of cell proliferation	0.048318	1	60	416	Ptprc, Pla2g4a, Ddr2, Prox1, Icosl, Kitl, Axin2, Fgf18, Tcf7, Sparc, Foxg1, Crip2, Nkx2-9, Bcl11b, Dusp22, Il6st, Zmiz1, Rarb, Bmp4, Lifr, Mina, Rogdi, Cdkn1a, Ddr1, Pura, Fgf1, Anxa1, Rbp4, Prkcq, Itch, Sox2, Foxo1, Csf1, Il6, Rbpj, Kit, Flt3, Cav2, Cav1, Cdkn1b, Hipk2, Cd9, St8sia1, Kras, Cd81, Hmgb1, Nupr1, Fgfr2, Itgb1, Ifi30, Il15, Il34, Agt, Aldh1a2, Tbrg1, Tgfbr2, Foxo4, Bex1, Sat1, Grpr
GO:0051093	negative regulation of developmental process	0.0488813	1	54	370	Sycp3, Kitl, Enpp1, Grik2, Rtn4, Axin2, Foxg1, Bcl11b, Inhba, Pik3r1, Nefl, Bmp4, Rps6, Bai1, Mkl1, Mapk1, Gsk3b, Drd3, Adamts1, Syngap1, Cdkn1a, Dll1, Cd74, Tcf7l2, Rbp4, 1110017I16Rik, Thbs1, Grin1, Gfra4, Pik3ca, Sox2, Lef1, Hes5, Rbpj, Kit, Spp1, Apbb2, Hopx, Rnf6, Flt3, Cav1, Hipk2, Snca, Kras, Cln3, Nkx6-2, Ccnd1, Itgb1, Agt, Rnf7, Agtr2, Tex11, Bex1, Tsc22d3
