# Supplementary material for: Similar striatal gene expression profiles in the striatum of the YAC128 and HdhQ150 mouse models of Huntington’s disease are not reflected in mutant Huntingtin inclusion prevalence
Source: BMC Genomics. 2015 Dec 21;16:1079. doi: 10.1186/s12864-015-2251-4 (PMC4687121; doi:10.1186/s12864-015-2251-4)
Supplement: Additional file 3: Table S3. — Genes differentially expressed between WT and YAC128 striata. (XLS 393 kb) [file 12864_2015_2251_MOESM3_ESM.xls]

## Sheet: Limma sig Nominal p0.05 WT vs H
Table S3 Genes differentially expressed between WT and YAC128 striata
Affy ID = Affymetrix identifier, p-value is nominal p-value, Log2 FC is Log 2 fold change, Abs FC is absolute fold change and symbol is gene symbol
Affy ID	p-value	log2 FC	Abs FC	Symbol	Description
10607499	3.16769e-10	0.645494	1.56428	Phex	phosphate regulating gene with homologies to endopeptidases on the X chromosome (hypophosphatemia, vitamin D resistant rickets)
10364792	3.41527e-09	0.448174	1.36431	Plk5	polo-like kinase 5 (Drosophila)
10571329	4.28638e-09	0.493668	1.40802	Gm501	gene model 501, (NCBI)
10554667	1.46499e-08	-0.480116	1.39486	Tmc3	transmembrane channel-like gene family 3
10472136	2.47226e-08	0.442093	1.35857	Galnt13	UDP-N-acetyl-alpha-D-galactosamine:polypeptide N-acetylgalactosaminyltransferase 13
10407742	3.37772e-08	0.765073	1.69946	Actn2	actinin alpha 2
10600980	3.85424e-08	0.310719	1.24033	Dgat2l6	diacylglycerol O-acyltransferase 2-like 6
10373846	5.34709e-08	0.413383	1.3318	Sec14l3	SEC14-like 3 (S. cerevisiae)
10387588	5.81909e-08	-0.28781	1.22079	Polr2a	polymerase (RNA) II (DNA directed) polypeptide A
10387194	7.51321e-08	0.384072	1.30502	Odf4	outer dense fiber of sperm tails 4
10357986	2.91518e-07	0.321742	1.24984	Ptprv	protein tyrosine phosphatase, receptor type, V
10418341	3.21059e-07	-0.238103	1.17944	Il17rb	interleukin 17 receptor B
10571530	4.65716e-07	-0.277014	1.21168	Fat1	FAT tumor suppressor homolog 1 (Drosophila)
10496373	6.00917e-07	0.407228	1.32614	Ddit4l	DNA-damage-inducible transcript 4-like
10351500	7.42764e-07	0.387986	1.30857	---	---
10561561	8.112e-07	0.577023	1.49177	Ryr1	ryanodine receptor 1, skeletal muscle
10358879	9.78826e-07	0.277458	1.21206	Npl	N-acetylneuraminate pyruvate lyase
10545337	1.09652e-06	-0.187752	1.13899	Ppia	peptidylprolyl isomerase A
10400126	1.18852e-06	-0.280272	1.21442	Lrrn3	leucine rich repeat protein 3, neuronal
10362676	1.2155e-06	0.277991	1.21251	Cdc2l6	cell division cycle 2-like 6 (CDK8-like)
10391043	1.66505e-06	0.393098	1.31321	Krt9	keratin 9
10525365	1.72272e-06	0.228993	1.17202	Hvcn1	hydrogen voltage-gated channel 1
10372108	1.75773e-06	0.652862	1.57228	C030005K15Rik	RIKEN cDNA C030005K15 gene
10413517	2.77272e-06	-0.181104	1.13375	Chdh	choline dehydrogenase
10368041	3.14235e-06	-0.253125	1.19179	3110003A17Rik	RIKEN cDNA 3110003A17 gene
10403871	3.26705e-06	0.197214	1.14648	Aoah	acyloxyacyl hydrolase
10460263	3.49395e-06	-0.291936	1.22428	Acy3	aspartoacylase (aminoacylase) 3
10476395	3.5988e-06	0.285639	1.21895	Bmp2	bone morphogenetic protein 2
10508151	4.3567e-06	0.355371	1.27931	Clspn	claspin homolog (Xenopus laevis)
10374175	4.93798e-06	-0.170085	1.12513	Ppia	peptidylprolyl isomerase A
10588024	5.26598e-06	-0.164571	1.12083	Ppia	peptidylprolyl isomerase A
10346191	6.94575e-06	-0.203397	1.15141	Stat1	signal transducer and activator of transcription 1
10441396	8.0753e-06	-0.155891	1.11411	Ppia	peptidylprolyl isomerase A
10397736	8.19899e-06	0.163543	1.12003	Kcnk13	potassium channel, subfamily K, member 13
10374453	9.32328e-06	0.170217	1.12523	Glul	glutamate-ammonia ligase (glutamine synthetase)
10433887	1.03486e-05	0.28209	1.21595	Pkp2	plakophilin 2
10567574	1.10837e-05	-0.160246	1.11748	Ppia	peptidylprolyl isomerase A
10483679	1.59486e-05	0.328989	1.25613	Gpr155	G protein-coupled receptor 155
10503902	1.6228e-05	0.452119	1.36805	Cnr1	cannabinoid receptor 1 (brain)
10344653	1.72515e-05	0.455806	1.37155	Oprk1	opioid receptor, kappa 1
10372106	1.74169e-05	0.955857	1.93973	---	---
10458283	1.74417e-05	-0.220335	1.165	---	---
10550833	1.87705e-05	0.215712	1.16128	Zfp180	zinc finger protein 180
10506496	2.06543e-05	-0.19731	1.14656	---	---
10396936	2.0693e-05	-0.265222	1.20182	Smoc1	SPARC related modular calcium binding 1
10482507	2.08779e-05	-0.156233	1.11437	Ppia	peptidylprolyl isomerase A
10398173	2.55023e-05	0.243113	1.18354	Vrk1	vaccinia related kinase 1
10590865	2.76291e-05	0.297005	1.22859	---	---
10348829	2.86678e-05	0.153531	1.11229	Farp2	FERM, RhoGEF and pleckstrin domain protein 2
10571715	2.95262e-05	-0.364974	1.28786	Enpp6	ectonucleotide pyrophosphatase/phosphodiesterase 6
10571214	2.97809e-05	-0.185939	1.13756	Rnf122	ring finger protein 122
10361828	3.00121e-05	-0.245839	1.18578	Cited2	Cbp/p300-interacting transactivator, with Glu/Asp-rich carboxy-terminal domain, 2
10462442	3.12784e-05	0.397806	1.3175	Il33	interleukin 33
10472153	3.3701e-05	0.186967	1.13837	---	---
10350753	3.3746e-05	0.168619	1.12398	Glul	glutamate-ammonia ligase (glutamine synthetase)
10494821	3.4205e-05	0.327292	1.25466	Tspan2	tetraspanin 2
10584862	3.59163e-05	0.536651	1.4506	Scn4b	sodium channel, type IV, beta
10380477	3.66271e-05	0.148375	1.10832	Ppp1r9b	protein phosphatase 1, regulatory subunit 9B
10552037	3.66718e-05	0.182609	1.13493	Sbsn	suprabasin
10383564	3.7753e-05	0.142647	1.10393	Fn3k	fructosamine 3 kinase
10595452	3.78515e-05	0.156326	1.11445	Ube2cbp	ubiquitin-conjugating enzyme E2C binding protein
10479973	3.83921e-05	0.350561	1.27506	---	---
10403911	3.9846e-05	0.652131	1.57149	Gpx6	glutathione peroxidase 6
10411853	4.0288e-05	0.205455	1.15305	Erbb2ip	Erbb2 interacting protein
10491704	4.1817e-05	-0.177096	1.13061	Spata5	spermatogenesis associated 5
10529953	4.43038e-05	0.249844	1.18908	ENSMUSG00000058754	predicted gene, ENSMUSG00000058754
10416406	4.8593e-05	-0.36224	1.28542	Htr2a	5-hydroxytryptamine (serotonin) receptor 2A
10406663	4.98342e-05	-0.176125	1.12985	Arsb	arylsulfatase B
10340712	5.25474e-05	0.420183	1.3381	---	---
10344257	5.26164e-05	0.266839	1.20317	---	---
10426315	6.02249e-05	0.371573	1.29376	Lrrk2	leucine-rich repeat kinase 2
10545835	6.52821e-05	0.198529	1.14753	1700040I03Rik	RIKEN cDNA 1700040I03 gene
10504504	6.61928e-05	-0.188394	1.13949	Grhpr	glyoxylate reductase/hydroxypyruvate reductase
10536297	6.67097e-05	0.26465	1.20134	Ppp1r9a	protein phosphatase 1, regulatory (inhibitor) subunit 9A
10358434	7.5391e-05	-0.252698	1.19143	Pla2g4a	phospholipase A2, group IVA (cytosolic, calcium-dependent)
10418895	7.57872e-05	-0.236157	1.17785	Zfp488	zinc finger protein 488
10588767	8.27046e-05	0.256474	1.19456	Traip	TRAF-interacting protein
10407929	8.81318e-05	-0.170313	1.1253	Pou6f2	POU domain, class 6, transcription factor 2
10474141	9.18241e-05	0.141032	1.10269	Slc1a2	solute carrier family 1 (glial high affinity glutamate transporter), member 2
10406672	9.59325e-05	-0.161487	1.11844	Arsb	arylsulfatase B
10462623	9.7261e-05	-0.383199	1.30423	Ifit1	interferon-induced protein with tetratricopeptide repeats 1
10502335	9.77418e-05	0.239643	1.1807	Bank1	B-cell scaffold protein with ankyrin repeats 1
10353192	9.81746e-05	-0.245747	1.18571	Eya1	eyes absent 1 homolog (Drosophila)
10538275	0.000100859	-0.169467	1.12464	Nfe2l3	nuclear factor, erythroid derived 2, like 3
10447190	0.000112943	-0.199598	1.14838	Plekhh2	pleckstrin homology domain containing, family H (with MyTH4 domain) member 2
10443550	0.000114056	0.115754	1.08354	Rnf8	ring finger protein 8
10512024	0.000117873	-0.225358	1.16907	Mobkl2b	MOB1, Mps One Binder kinase activator-like 2B (yeast)
10414612	0.000130238	0.157891	1.11565	Slc39a2	solute carrier family 39 (zinc transporter), member 2
10567361	0.000133753	0.33227	1.25899	Gpr139	G protein-coupled receptor 139
10359982	0.000135361	0.199498	1.1483	Atf6	activating transcription factor 6
10369792	0.000139446	-0.235015	1.17692	Arid5b	AT rich interactive domain 5B (MRF1-like)
10540401	0.00014135	-0.206018	1.1535	Lrrn1	leucine rich repeat protein 1, neuronal
10539472	0.000142791	-0.166051	1.12198	Nagk	N-acetylglucosamine kinase
10501586	0.000143348	0.152358	1.11138	S1pr1	sphingosine-1-phosphate receptor 1
10496192	0.00014514	0.313133	1.2424	Tacr3	tachykinin receptor 3
10391254	0.000145601	0.275239	1.21019	Kcnh4	potassium voltage-gated channel, subfamily H (eag-related), member 4
10403727	0.000147292	0.278726	1.21312	Gli3	GLI-Kruppel family member GLI3
10393614	0.000159365	-0.182548	1.13489	Cbx8	chromobox homolog 8 (Drosophila Pc class)
10527508	0.000159434	0.123449	1.08934	Cdk8	cyclin-dependent kinase 8
10367770	0.000160005	0.242586	1.18311	---	---
10502816	0.000167725	0.260214	1.19766	Gipc2	GIPC PDZ domain containing family, member 2
10580382	0.000168369	0.338459	1.26441	Neto2	neuropilin (NRP) and tolloid (TLL)-like 2
10465244	0.00017869	0.163856	1.12028	Malat1	metastasis associated lung adenocarcinoma transcript 1 (non-coding RNA)
10425082	0.00017892	0.164774	1.12099	Kctd17	potassium channel tetramerisation domain containing 17
10523021	0.000182122	0.212563	1.15875	Slc4a4	solute carrier family 4 (anion exchanger), member 4
10365682	0.000194768	0.152037	1.11114	Anks1b	ankyrin repeat and sterile alpha motif domain containing 1B
10426999	0.000199298	0.177773	1.13114	Acvrl1	activin A receptor, type II-like 1
10506452	0.000205506	0.183366	1.13553	AY512949	cDNA sequence AY512949
10383233	0.000214642	-0.159173	1.11665	Rnf213	ring finger protein 213
10397975	0.000215806	-0.339781	1.26556	Ifi27l1	interferon, alpha-inducible protein 27 like 1
10404036	0.000220996	-0.161741	1.11864	Hist1h2bg	histone cluster 1, H2bg
10511665	0.000221045	0.189567	1.14042	Necab1	N-terminal EF-hand calcium binding protein 1
10427862	0.000235484	-0.236275	1.17795	Cdh6	cadherin 6
10472350	0.000237864	-0.253885	1.19241	Gca	grancalcin
10603135	0.000239791	0.267436	1.20367	Fancb	Fanconi anemia, complementation group B
10516605	0.000241959	-0.177605	1.13101	Hdac1	histone deacetylase 1
10371502	0.00024788	-0.161342	1.11833	Fabp3	fatty acid binding protein 3, muscle and heart
10383717	0.000256805	0.169828	1.12492	Inpp5j	inositol polyphosphate 5-phosphatase J
10368780	0.000261313	0.476424	1.39129	Gpr6	G protein-coupled receptor 6
10353165	0.000273485	0.159364	1.1168	---	---
10338157	0.000276818	0.44973	1.36578	---	---
10600249	0.000280627	-0.253528	1.19212	Plxnb3	plexin B3
10553741	0.00028136	0.174818	1.12882	---	---
10559399	0.000290417	0.146122	1.10659	Oscar	osteoclast associated receptor
10383214	0.000293773	-0.196627	1.14602	Rnf213	ring finger protein 213
10540408	0.000299497	0.252787	1.19151	Itpr1	inositol 1,4,5-triphosphate receptor 1
10542369	0.000302704	-0.294011	1.22604	---	---
10516852	0.000314599	0.181672	1.1342	Oprd1	opioid receptor, delta 1
10485213	0.000322795	-0.281643	1.21558	Cd82	CD82 antigen
10418218	0.000330078	0.221591	1.16602	Slmap	sarcolemma associated protein
10414914	0.000333653	0.198063	1.14716	---	---
10434778	0.000335355	-0.193941	1.14388	Rtp4	receptor transporter protein 4
10465963	0.000349493	0.447234	1.36342	Gm705	gene model 705, (NCBI)
10511363	0.000355182	0.321329	1.24948	Penk1	preproenkephalin 1
10558150	0.000364323	0.191487	1.14194	Htra1	HtrA serine peptidase 1
10508614	0.000372541	-0.187135	1.1385	Fabp3	fatty acid binding protein 3, muscle and heart
10459837	0.000379605	0.146035	1.10652	8030462N17Rik	RIKEN cDNA 8030462N17 gene
10350077	0.000380726	0.194169	1.14407	Syt2	synaptotagmin II
10351801	0.000381942	0.158566	1.11618	Igsf9	immunoglobulin superfamily, member 9
10491313	0.00038425	0.18563	1.13731	Cldn11	claudin 11
10458046	0.000387236	0.214482	1.16029	D0H4S114	DNA segment, human D4S114
10497481	0.000419993	0.256015	1.19418	---	---
10399540	0.000436943	-0.301012	1.23201	Pqlc3	PQ loop repeat containing
10397984	0.000444172	0.299164	1.23043	Ppp4r4	protein phosphatase 4, regulatory subunit 4
10601857	0.000448159	-0.165394	1.12147	Ngfrap1	nerve growth factor receptor (TNFRSF16) associated protein 1
10497765	0.000450262	0.122624	1.08871	Dcun1d1	DCN1, defective in cullin neddylation 1, domain containing 1 (S. cerevisiae)
10541307	0.000459759	-0.257396	1.19532	Usp18	ubiquitin specific peptidase 18
10422028	0.000465455	0.197258	1.14652	Tbc1d4	TBC1 domain family, member 4
10550155	0.0004781	0.236655	1.17826	Bsph1	binder of sperm protein homolog 1
10441359	0.000489655	0.141261	1.10287	---	---
10600765	0.000492777	-0.159069	1.11657	Pcyt1b	phosphate cytidylyltransferase 1, choline, beta isoform
10490923	0.000498172	0.267163	1.20344	Car2	carbonic anhydrase 2
10490569	0.00050626	0.113837	1.0821	Kcnq2	potassium voltage-gated channel, subfamily Q, member 2
10554521	0.000507759	0.250794	1.18986	Pde8a	phosphodiesterase 8A
10601449	0.000514322	-0.164468	1.12075	Sh3bgrl	SH3-binding domain glutamic acid-rich protein like
10436561	0.000517909	-0.171466	1.1262	Usp25	ubiquitin specific peptidase 25
10475890	0.000525985	0.137704	1.10015	Mertk	c-mer proto-oncogene tyrosine kinase
10406626	0.000539517	0.23266	1.175	Homer1	homer homolog 1 (Drosophila)
10401564	0.00054745	0.178892	1.13201	1110018G07Rik	RIKEN cDNA 1110018G07 gene
10363173	0.000549065	0.15858	1.11619	Gja1	gap junction protein, alpha 1
10480808	0.000549322	0.126419	1.09158	Gm996	gene model 996, (NCBI)
10544997	0.000550356	0.230066	1.17289	V1rc16	vomeronasal 1 receptor, C16
10491212	0.000554814	0.156851	1.11485	6130401L20Rik	RIKEN cDNA 6130401L20 gene
10596428	0.000558537	0.201381	1.1498	1110001D15Rik	RIKEN cDNA 1110001D15 gene
10447004	0.000562208	-0.160983	1.11805	Hdac1	histone deacetylase 1
10493995	0.000573417	0.290118	1.22274	S100a10	S100 calcium binding protein A10 (calpactin)
10426261	0.000579942	0.174942	1.12892	Shank3	SH3/ankyrin domain gene 3
10432278	0.000586819	0.265149	1.20176	Ddn	dendrin
10392970	0.000593005	-0.131662	1.09556	Mif4gd	MIF4G domain containing
10436978	0.000615798	0.233777	1.17591	Cbr3	carbonyl reductase 3
10457598	0.000627667	-0.137191	1.09976	Ss18	synovial sarcoma translocation, Chromosome 18
10432263	0.000628766	0.151861	1.111	5830427D03Rik	RIKEN cDNA 5830427D03 gene
10487441	0.000629598	0.214107	1.15999	Mal	myelin and lymphocyte protein, T-cell differentiation protein
10367772	0.000629618	0.175172	1.1291	Samd5	sterile alpha motif domain containing 5
10528527	0.000637204	-0.130499	1.09467	Fam126a	family with sequence similarity 126, member A
10487722	0.000639802	0.26747	1.20369	Slc4a11	solute carrier family 4, sodium bicarbonate transporter-like, member 11
10539954	0.000640194	0.158977	1.11649	V1rb10	vomeronasal 1 receptor, B10
10415319	0.000641631	-0.16662	1.12243	Irf9	interferon regulatory factor 9
10390237	0.000642383	-0.16907	1.12433	Atp5g1	ATP synthase, H+ transporting, mitochondrial F0 complex, subunit c (subunit 9), isoform 1
10354191	0.000643211	0.108354	1.078	Rnf149	ring finger protein 149
10443027	0.000652057	0.14578	1.10633	A930001N09Rik	RIKEN cDNA A930001N09 gene
10406399	0.000672625	0.118513	1.08562	Pou5f2	POU domain class 5, transcription factor 2
10558257	0.000672626	0.210017	1.1567	Gpr26	G protein-coupled receptor 26
10399696	0.000673212	0.105705	1.07602	Rnf144a	ring finger protein 144A
10435388	0.000678874	0.367222	1.28987	Adcy5	adenylate cyclase 5
10544114	0.00068448	-0.165988	1.12193	Hipk2	homeodomain interacting protein kinase 2
10555785	0.00071797	-0.24922	1.18856	Olfr598	olfactory receptor 598
10543219	0.00072096	-0.15976	1.1171	Gpr85	G protein-coupled receptor 85
10427910	0.000734067	0.109415	1.07879	Fam105b	family with sequence similarity 105, member B
10395466	0.000739864	0.201402	1.14982	Dock4	dedicator of cytokinesis 4
10341943	0.000745046	0.296681	1.22832	---	---
10406982	0.000749644	-0.225943	1.16954	Adamts6	a disintegrin-like and metallopeptidase (reprolysin type) with thrombospondin type 1 motif, 6
10529485	0.000749714	-0.11646	1.08407	Htra3	HtrA serine peptidase 3
10546421	0.000764295	-0.147643	1.10776	Prickle2	prickle-like 2 (Drosophila)
10489759	0.000765389	-0.243578	1.18393	Sulf2	sulfatase 2
10359375	0.000765857	0.400903	1.32033	Gpr52	G protein-coupled receptor 52
10465427	0.000767663	0.126709	1.0918	Rps6ka4	ribosomal protein S6 kinase, polypeptide 4
10381408	0.000778959	-0.158982	1.1165	Ifi35	interferon-induced protein 35
10516393	0.000785809	0.212383	1.1586	Eif2c4	eukaryotic translation initiation factor 2C, 4
10468231	0.000803755	0.0897333	1.06417	Arl3	ADP-ribosylation factor-like 3
10466410	0.000809026	-0.203481	1.15147	Psat1	phosphoserine aminotransferase 1
10391100	0.000828403	-0.178934	1.13205	Atp5g1	ATP synthase, H+ transporting, mitochondrial F0 complex, subunit c (subunit 9), isoform 1
10410166	0.000833599	0.273483	1.20872	Cntnap3	contactin associated protein-like 3
10440037	0.00085809	0.130244	1.09448	Nit2	nitrilase family, member 2
10551570	0.000868068	-0.147868	1.10793	Sirt2	sirtuin 2 (silent mating type information regulation 2, homolog) 2 (S. cerevisiae)
10384233	0.000878976	-0.163476	1.11998	Tns3	tensin 3
10414723	0.000890617	0.209485	1.15628	---	---
10414923	0.000890617	0.209485	1.15628	---	---
10378739	0.000894901	-0.106767	1.07681	Ywhae	tyrosine 3-monooxygenase/tryptophan 5-monooxygenase activation protein, epsilon polypeptide
10583992	0.000900977	0.128391	1.09307	Igsf9b	immunoglobulin superfamily, member 9B
10388109	0.000911998	0.145967	1.10647	Pitpnm3	PITPNM family member 3
10452257	0.000920608	0.103959	1.07472	Slc25a23	solute carrier family 25 (mitochondrial carrier; phosphate carrier), member 23
10510574	0.000920714	-0.109591	1.07892	Errfi1	ERBB receptor feedback inhibitor 1
10354203	0.00092109	0.246388	1.18623	---	---
10402318	0.000934728	0.187971	1.13916	Prima1	proline rich membrane anchor 1
10445158	0.000941378	0.165363	1.12145	Olfr124	olfactory receptor 124
10364030	0.000943658	0.336699	1.26286	Adora2a	adenosine A2a receptor
10479971	0.000959618	0.267069	1.20336	---	---
10489958	0.000960027	-0.223776	1.16779	Kcng1	potassium voltage-gated channel, subfamily G, member 1
10568696	0.000963297	0.232199	1.17462	D7Ertd443e	DNA segment, Chr 7, ERATO Doi 443, expressed
10600377	0.000971964	-0.103502	1.07438	Atp6ap1	ATPase, H+ transporting, lysosomal accessory protein 1
10517967	0.00100193	0.132939	1.09653	Fblim1	filamin binding LIM protein 1
10585301	0.00101282	-0.153419	1.1122	Rdx	radixin
10534889	0.0010202	0.180352	1.13316	Agfg2	ArfGAP with FG repeats 2
10569513	0.00102803	-0.153229	1.11206	Osbpl5	oxysterol binding protein-like 5
10381018	0.0010326	0.142183	1.10357	Msl1	male-specific lethal 1 homolog (Drosophila)
10451838	0.00103908	0.287749	1.22073	Slc5a7	solute carrier family 5 (choline transporter), member 7
10346551	0.00106124	-0.160552	1.11772	Cflar	CASP8 and FADD-like apoptosis regulator
10540705	0.00106785	0.131044	1.09509	Il17rc	interleukin 17 receptor C
10491520	0.00106945	-0.181672	1.1342	B230207O21Rik	RIKEN cDNA B230207O21 gene
10498965	0.0010802	0.207171	1.15442	Npy2r	neuropeptide Y receptor Y2
10512279	0.00108692	0.120553	1.08715	Cntfr	ciliary neurotrophic factor receptor
10358670	0.00109223	0.145731	1.10629	Hmcn1	hemicentin 1
10367830	0.00111957	0.175751	1.12955	Grm1	glutamate receptor, metabotropic 1
10449712	0.00113225	0.125884	1.09118	Cbs	cystathionine beta-synthase
10496077	0.00114483	0.414109	1.33248	Agxt2l1	alanine-glyoxylate aminotransferase 2-like 1
10567788	0.00117731	0.178772	1.13192	Gsg1l	GSG1-like
10557177	0.00119914	0.148459	1.10839	Prkcb	protein kinase C, beta
10388954	0.00120392	-0.174913	1.1289	Omg	oligodendrocyte myelin glycoprotein
10398717	0.00121989	0.125666	1.09101	Trmt61a	tRNA methyltransferase 61 homolog A (S. cerevisiae)
10340319	0.00123751	-0.158928	1.11646	---	---
10464825	0.00125358	-0.111968	1.0807	Ccs	copper chaperone for superoxide dismutase
10470050	0.00126147	-0.157262	1.11517	Abca2	ATP-binding cassette, sub-family A (ABC1), member 2
10379731	0.00126832	-0.162557	1.11927	Expi	extracellular proteinase inhibitor
10534694	0.00127176	0.112577	1.08116	Ars2	arsenate resistance protein 2
10342986	0.001276	-0.148531	1.10844	---	---
10397633	0.00127791	-0.190885	1.14146	Flrt2	fibronectin leucine rich transmembrane protein 2
10410152	0.0012975	0.349038	1.27371	Cntnap3	contactin associated protein-like 3
10340560	0.00130364	0.419902	1.33784	---	---
10479274	0.00130826	0.151008	1.11035	Cdh4	cadherin 4
10364455	0.00131732	0.0770975	1.05489	Cdc34	cell division cycle 34 homolog (S. cerevisiae)
10383202	0.00132415	-0.191692	1.1421	---	---
10430282	0.00133344	0.130445	1.09463	Cacng2	calcium channel, voltage-dependent, gamma subunit 2
10344750	0.0013338	0.20561	1.15317	Sgk3	serum/glucocorticoid regulated kinase 3
10421394	0.00133486	0.127968	1.09275	Fam160b2	family with sequence similarity 160, member B2
10565315	0.00133635	-0.249523	1.18881	Fah	fumarylacetoacetate hydrolase
10357300	0.00134042	-0.267864	1.20402	Dpp10	dipeptidylpeptidase 10
10407097	0.00134112	-0.12796	1.09275	Pde4d	phosphodiesterase 4D, cAMP specific
10513729	0.00135504	0.14673	1.10706	Tnfsf8	tumor necrosis factor (ligand) superfamily, member 8
10506433	0.00135599	0.172871	1.1273	Dab1	disabled homolog 1 (Drosophila)
10478145	0.00136864	0.240472	1.18138	Ppp1r16b	protein phosphatase 1, regulatory (inhibitor) subunit 16B
10575021	0.00138147	-0.112193	1.08087	Zfp90	zinc finger protein 90
10602261	0.00143867	-0.293027	1.22521	Htr2c	5-hydroxytryptamine (serotonin) receptor 2C
10544307	0.00147467	0.154442	1.11299	1700074P13Rik	RIKEN cDNA 1700074P13 gene
10556113	0.00147699	-0.210865	1.15738	Rbm3	RNA binding motif protein 3
10554778	0.00148096	0.192547	1.14278	Grm5	glutamate receptor, metabotropic 5
10590031	0.00149402	0.208717	1.15566	Itga9	integrin alpha 9
10561004	0.00151624	0.12859	1.09322	Erf	Ets2 repressor factor
10523977	0.00153402	0.170913	1.12577	ENSMUSG00000072769	predicted gene, ENSMUSG00000072769
10457733	0.00154914	-0.120404	1.08704	B4galt6	UDP-Gal:betaGlcNAc beta 1,4-galactosyltransferase, polypeptide 6
10343739	0.00155639	-0.220042	1.16477	---	---
10423243	0.00157662	-0.170462	1.12542	Cdh10	cadherin 10
10544501	0.00159072	0.120864	1.08739	Ezh2	enhancer of zeste homolog 2 (Drosophila)
10485745	0.00159456	0.326305	1.2538	Ano3	anoctamin 3
10483163	0.00160938	-0.149747	1.10938	Grb14	growth factor receptor bound protein 14
10455135	0.00163237	-0.216016	1.16152	Pcdhb21	protocadherin beta 21
10602739	0.00163581	-0.181349	1.13394	Acot9	acyl-CoA thioesterase 9
10449920	0.00164649	-0.146544	1.10691	Zfp811	zinc finger protein 811
10566993	0.00165191	0.182953	1.13521	Galntl4	UDP-N-acetyl-alpha-D-galactosamine:polypeptide N-acetylgalactosaminyltransferase-like 4
10340400	0.00165624	0.282207	1.21605	---	---
10529895	0.00167003	0.185165	1.13695	Qdpr	quinoid dihydropteridine reductase
10482814	0.00167613	0.298541	1.2299	Acvr1c	activin A receptor, type IC
10473880	0.00168224	0.0926883	1.06636	Lrp4	low density lipoprotein receptor-related protein 4
10491526	0.00178181	-0.12347	1.08935	Acad9	acyl-Coenzyme A dehydrogenase family, member 9
10543145	0.00181088	0.197714	1.14688	Thsd7a	thrombospondin, type I, domain containing 7A
10608184	0.00183999	0.215054	1.16075	Zfy2	zinc finger protein 2, Y linked
10490159	0.00184848	0.179649	1.13261	Pmepa1	prostate transmembrane protein, androgen induced 1
10341254	0.0018517	0.248453	1.18793	---	---
10554863	0.00186025	-0.204476	1.15227	Sytl2	synaptotagmin-like 2
10595288	0.00188234	-0.081774	1.05832	Tmem30a	transmembrane protein 30A
10458247	0.00188339	-0.157334	1.11522	Lrrtm2	leucine rich repeat transmembrane neuronal 2
10555055	0.00188366	-0.115814	1.08359	Ndufc2	NADH dehydrogenase (ubiquinone) 1, subcomplex unknown, 2
10431625	0.00189579	0.286574	1.21974	Syt10	synaptotagmin X
10410138	0.00191386	0.37281	1.29487	Cntnap3	contactin associated protein-like 3
10591135	0.0019186	0.154296	1.11288	Fat3	FAT tumor suppressor homolog 3 (Drosophila)
10585169	0.001932	0.335689	1.26198	Drd2	dopamine receptor 2
10526693	0.00193953	0.149452	1.10915	Zcwpw1	zinc finger, CW type with PWWP domain 1
10344038	0.00194001	0.219763	1.16454	---	---
10405931	0.00195029	-0.160079	1.11735	---	---
10410148	0.00195965	0.264778	1.20145	Cntnap3	contactin associated protein-like 3
10503659	0.00196947	0.169002	1.12428	Epha7	Eph receptor A7
10373036	0.0019946	-0.108774	1.07831	Os9	amplified in osteosarcoma
10428763	0.00200437	0.120913	1.08742	Atad2	ATPase family, AAA domain containing 2
10546242	0.00201127	0.152541	1.11153	V1rb3	vomeronasal 1 receptor, B3
10348424	0.00201739	-0.0977996	1.07014	Sh3bp4	SH3-domain binding protein 4
10404447	0.00203316	0.214002	1.1599	Serpinb1b	serine (or cysteine) peptidase inhibitor, clade B, member 1b
10594048	0.00204036	-0.24787	1.18745	Islr2	immunoglobulin superfamily containing leucine-rich repeat 2
10490378	0.00204453	0.196649	1.14603	Hrh3	histamine receptor H3
10494043	0.00204778	0.112942	1.08143	Tdrkh	tudor and KH domain containing protein
10482075	0.00205083	0.119794	1.08658	Ttll11	tubulin tyrosine ligase-like family, member 11
10473469	0.002067	0.215944	1.16146	Olfr1020	olfactory receptor 1020
10485068	0.00207269	0.143961	1.10493	---	---
10338905	0.00209565	-0.368163	1.29071	---	---
10528360	0.00213365	0.152047	1.11114	Slc26a5	solute carrier family 26, member 5
10549594	0.00213467	0.115833	1.0836	Ttyh1	tweety homolog 1 (Drosophila)
10497731	0.00215538	-0.14963	1.10928	Ccdc39	coiled-coil domain containing 39
10565401	0.00215667	-0.296117	1.22784	Folh1	folate hydrolase
10353272	0.0021595	0.0958913	1.06873	Stau2	staufen (RNA binding protein) homolog 2 (Drosophila)
10354598	0.00215962	0.122669	1.08875	Hecw2	HECT, C2 and WW domain containing E3 ubiquitin protein ligase 2
10364593	0.00216514	-0.134532	1.09774	Cnn2	calponin 2
10458285	0.00217892	-0.127679	1.09253	5133400G04Rik	RIKEN cDNA 5133400G04 gene
10347948	0.00218723	-0.175571	1.12941	Sp100	nuclear antigen Sp100
10524621	0.00220342	-0.27225	1.20769	Oasl2	2'-5' oligoadenylate synthetase-like 2
10376950	0.00220558	0.242407	1.18296	Pmp22	peripheral myelin protein 22
10378068	0.00222569	-0.169296	1.12451	Xaf1	XIAP associated factor 1
10380579	0.00223005	0.110989	1.07997	---	---
10405432	0.00223837	0.21205	1.15833	Rgs14	regulator of G-protein signaling 14
10441680	0.00224388	0.31491	1.24393	Pde10a	phosphodiesterase 10A
10374364	0.00224862	0.13959	1.10159	Akt2	thymoma viral proto-oncogene 2
10415282	0.00225112	-0.118913	1.08592	Psme1	proteasome (prosome, macropain) 28 subunit, alpha
10352178	0.00225595	-0.18109	1.13374	Sccpdh	saccharopine dehydrogenase (putative)
10435676	0.00225788	0.123402	1.0893	Gsk3b	glycogen synthase kinase 3 beta
10551393	0.0022779	0.154699	1.11319	Akt2	thymoma viral proto-oncogene 2
10344443	0.00227953	0.497803	1.41206	---	---
10542460	0.00229912	-0.111923	1.08067	Dera	2-deoxyribose-5-phosphate aldolase homolog (C. elegans)
10366983	0.00231321	0.112327	1.08097	Tmem194	transmembrane protein 194
10338802	0.00231437	-0.152371	1.11139	---	---
10520187	0.00232149	-0.224693	1.16853	Slc4a2	solute carrier family 4 (anion exchanger), member 2
10404975	0.00235331	0.221792	1.16618	Id4	inhibitor of DNA binding 4
10391513	0.00236846	-0.151528	1.11075	Dusp3	dual specificity phosphatase 3 (vaccinia virus phosphatase VH1-related)
10544885	0.00236948	-0.122317	1.08848	Fkbp14	FK506 binding protein 14
10338526	0.00239626	0.375032	1.29687	---	---
10545079	0.00239707	0.465883	1.38116	A530053G22Rik	RIKEN cDNA A530053G22 gene
10491699	0.00240243	0.0852928	1.0609	Fgf2	fibroblast growth factor 2
10362115	0.00241246	-0.118829	1.08585	1110021L09Rik	RIKEN cDNA 1110021L09 gene
10582094	0.00242279	0.123685	1.08951	Mbtps1	membrane-bound transcription factor peptidase, site 1
10434869	0.00244639	-0.104844	1.07538	Ccdc50	coiled-coil domain containing 50
10455050	0.00245313	-0.265026	1.20166	Pcdhb2	protocadherin beta 2
10467206	0.0024543	0.164371	1.12068	Ppp1r3c	protein phosphatase 1, regulatory (inhibitor) subunit 3C
10487700	0.00245868	0.220706	1.1653	RP23-100C5.8	ProSAPiP1 protein
10419261	0.00246245	-0.173928	1.12813	Bmp4	bone morphogenetic protein 4
10498620	0.00248851	0.294179	1.22619	Trim59	tripartite motif-containing 59
10585988	0.00249202	0.135372	1.09838	---	---
10499285	0.00249378	0.106614	1.0767	Bcan	brevican
10354229	0.00251396	0.220601	1.16522	2610017I09Rik	RIKEN cDNA 2610017I09 gene
10383152	0.00252249	-0.125544	1.09092	---	---
10407124	0.00252558	-0.264724	1.20141	---	---
10525439	0.00253277	-0.156365	1.11448	P2rx4	purinergic receptor P2X, ligand-gated ion channel 4
10444637	0.00253889	0.12246	1.08859	D17H6S56E-3	DNA segment, Chr 17, human D6S56E 3
10585956	0.00257821	0.14141	1.10298	---	---
10583847	0.00264762	0.102733	1.07381	Bbs9	Bardet-Biedl syndrome 9 (human)
10372069	0.00264975	0.128437	1.09311	Socs2	suppressor of cytokine signaling 2
10497817	0.00268507	-0.279401	1.21369	Anxa5	annexin A5
10481540	0.00269124	0.169169	1.12441	Fnbp1	formin binding protein 1
10368409	0.00269424	-0.155739	1.11399	Lama2	laminin, alpha 2
10544133	0.00269604	-0.178888	1.13201	Parp12	poly (ADP-ribose) polymerase family, member 12
10608650	0.00269939	-0.138476	1.10074	H2-T9	histocompatibility 2, T region locus 9
10440903	0.00273451	-0.132448	1.09615	4932438H23Rik	RIKEN cDNA 4932438H23 gene
10339950	0.00273942	0.43629	1.35312	---	---
10344265	0.00276338	0.254504	1.19293	---	---
10455054	0.00278225	-0.261842	1.19901	Pcdhb3	protocadherin beta 3
10504902	0.00279472	0.119565	1.08641	Murc	muscle-related coiled-coil protein
10587150	0.00280251	0.159472	1.11688	Myo5c	myosin VC
10344238	0.00280519	-0.262459	1.19952	---	---
10409240	0.00282276	-0.137947	1.10034	Sema4d	sema domain, immunoglobulin domain (Ig), transmembrane domain (TM) and short cytoplasmic domain, (semaphorin) 4D
10451472	0.00282639	-0.105051	1.07553	Rpl7l1	ribosomal protein L7-like 1
10365170	0.00282767	0.144697	1.1055	---	---
10358615	0.00283652	0.135116	1.09818	Hmcn1	hemicentin 1
10594001	0.0028478	0.148723	1.10859	Arid3b	AT rich interactive domain 3B (BRIGHT-like)
10343568	0.0028552	0.242402	1.18296	---	---
10603573	0.00285901	0.258058	1.19587	Sytl5	synaptotagmin-like 5
10561247	0.00287384	0.10798	1.07772	Shkbp1	Sh3kbp1 binding protein 1
10465638	0.00288277	0.104642	1.07523	Nat11	N-acetyltransferase 11
10421214	0.00288376	0.204041	1.15192	Rhobtb2	Rho-related BTB domain containing 2
10452295	0.00288409	-0.174661	1.1287	Tubb4	tubulin, beta 4
10584476	0.00293493	0.174353	1.12846	Olfr930	olfactory receptor 930
10362271	0.0029478	0.103078	1.07406	---	---
10469255	0.00295453	-0.239189	1.18033	Prkcq	protein kinase C, theta
10374350	0.00295641	0.118834	1.08586	---	---
10344049	0.00299163	0.253291	1.19192	---	---
10434993	0.00299355	-0.207899	1.15501	Pigz	phosphatidylinositol glycan anchor biosynthesis, class Z
10476526	0.00299955	0.117193	1.08462	2210009G21Rik	RIKEN cDNA 2210009G21 gene
10382228	0.00300861	-0.097115	1.06963	Axin2	axin2
10339423	0.00301907	0.25285	1.19156	---	---
10354372	0.00302202	-0.123049	1.08903	Myl6	myosin, light polypeptide 6, alkali, smooth muscle and non-muscle
10361771	0.00303417	-0.136995	1.09961	Plagl1	pleiomorphic adenoma gene-like 1
10433721	0.0030642	-0.128941	1.09349	Nde1	nuclear distribution gene E homolog 1 (A nidulans)
10519642	0.00310173	0.167672	1.12324	EG242809	predicted gene, EG242809
10373649	0.00313161	0.248691	1.18813	Olfr814	olfactory receptor 814
10490903	0.0031479	-0.196344	1.14579	Car13	carbonic anhydrase 13
10565330	0.00316642	-0.159265	1.11672	Zfand6	zinc finger, AN1-type domain 6
10437443	0.00317907	-0.101671	1.07302	5730403B10Rik	RIKEN cDNA 5730403B10 gene
10483110	0.00320547	-0.159477	1.11688	Ifih1	interferon induced with helicase C domain 1
10342526	0.00324656	0.16374	1.12019	---	---
10459193	0.00325346	0.138633	1.10086	Ppargc1b	peroxisome proliferative activated receptor, gamma, coactivator 1 beta
10578743	0.00325773	0.151529	1.11075	Adam29	a disintegrin and metallopeptidase domain 29
10485955	0.00325929	-0.121051	1.08753	Scg5	secretogranin V
10507473	0.00328963	0.139127	1.10124	---	---
10500054	0.0032928	-0.104947	1.07545	Psmd4	proteasome (prosome, macropain) 26S subunit, non-ATPase, 4
10453867	0.00330666	-0.145158	1.10585	Rbbp8	retinoblastoma binding protein 8
10354258	0.00331797	0.106554	1.07665	Uxs1	UDP-glucuronate decarboxylase 1
10377704	0.00335286	0.0984527	1.07062	Dvl2	dishevelled 2, dsh homolog (Drosophila)
10482500	0.00339387	-0.178589	1.13178	Rnd3	Rho family GTPase 3
10481147	0.00339503	-0.140379	1.10219	Surf4	surfeit gene 4
10592384	0.00340871	0.155233	1.1136	Olfr935	olfactory receptor 935
10537316	0.00341447	-0.080312	1.05725	Atp6v0c	ATPase, H+ transporting, lysosomal V0 subunit C
10566358	0.00342184	-0.191278	1.14177	Trim30	tripartite motif-containing 30
10410150	0.00342185	0.388694	1.30921	Cntnap3	contactin associated protein-like 3
10339258	0.0034284	0.552841	1.46697	---	---
10562093	0.00345197	0.16834	1.12376	4930479M11Rik	RIKEN cDNA 4930479M11 gene
10511984	0.00347633	-0.244849	1.18497	1700003M02Rik	RIKEN cDNA 1700003M02 gene
10497149	0.00348515	-0.180153	1.133	Gpr177	G protein-coupled receptor 177
10604743	0.00348976	0.283243	1.21693	Snord61	small nucleolar RNA, C/D box 61
10378870	0.00349603	0.148463	1.10839	Git1	G protein-coupled receptor kinase-interactor 1
10587104	0.00351436	0.232575	1.17493	Arpp19	cAMP-regulated phosphoprotein 19
10546659	0.0035161	0.123145	1.08911	---	---
10515352	0.0035269	-0.114113	1.08231	Akr1a4	aldo-keto reductase family 1, member A4 (aldehyde reductase)
10587315	0.00352757	-0.177944	1.13127	Gsta4	glutathione S-transferase, alpha 4
10474002	0.00355085	0.276777	1.21149	Chrm4	cholinergic receptor, muscarinic 4
10514658	0.00355559	-0.119504	1.08636	---	---
10399725	0.00357677	-0.163572	1.12006	Sox11	SRY-box containing gene 11
10479975	0.0036045	0.304396	1.2349	---	---
10549653	0.00360746	-0.080508	1.05739	Atp6v0c	ATPase, H+ transporting, lysosomal V0 subunit C
10555873	0.0036139	0.160585	1.11774	Olfr652	olfactory receptor 652
10535231	0.00362716	0.137143	1.09973	Ttyh3	tweety homolog 3 (Drosophila)
10384656	0.00364324	0.222201	1.16651	B3gnt2	UDP-GlcNAc:betaGal beta-1,3-N-acetylglucosaminyltransferase 2
10369806	0.0036625	-0.203666	1.15162	1700040L02Rik	RIKEN cDNA 1700040L02 gene
10546977	0.00368182	0.116573	1.08416	Atp2b2	ATPase, Ca++ transporting, plasma membrane 2
10401841	0.00370101	0.143472	1.10456	Dio2	deiodinase, iodothyronine, type II
10497505	0.0037066	0.139463	1.1015	Nlgn1	neuroligin 1
10525929	0.00372197	0.149305	1.10903	---	---
10502791	0.0037247	-0.214045	1.15994	Ifi44	interferon-induced protein 44
10543411	0.00373159	0.170363	1.12534	Slc13a1	solute carrier family 13 (sodium/sulfate symporters), member 1
10561323	0.00377296	0.112724	1.08127	Map3k10	mitogen-activated protein kinase kinase kinase 10
10345675	0.00377502	0.233485	1.17567	Npas2	neuronal PAS domain protein 2
10368317	0.00377899	-0.136612	1.09932	Enpp3	ectonucleotide pyrophosphatase/phosphodiesterase 3
10607222	0.00379245	0.141984	1.10342	V1rb10	vomeronasal 1 receptor, B10
10339054	0.00390775	0.391887	1.31211	---	---
10407211	0.00390883	-0.165111	1.12125	Ppap2a	phosphatidic acid phosphatase type 2A
10512022	0.00391403	-0.263752	1.2006	---	---
10393573	0.00392042	-0.385517	1.30633	Lgals3bp	lectin, galactoside-binding, soluble, 3 binding protein
10341693	0.00394093	0.14507	1.10578	---	---
10481499	0.00394774	0.143024	1.10422	1700001O22Rik	RIKEN cDNA 1700001O22 gene
10341382	0.00398395	0.326399	1.25388	---	---
10578123	0.00398946	-0.089842	1.06425	Rbpms	RNA binding protein gene with multiple splicing
10383168	0.004009	-0.135232	1.09827	---	---
10559818	0.00402002	0.307072	1.23719	---	---
10426627	0.00402251	-0.143688	1.10473	Ccdc65	coiled-coil domain containing 65
10603116	0.00402257	0.186486	1.13799	Asb11	ankyrin repeat and SOCS box-containing 11
10367505	0.00404003	0.146252	1.10669	Olfr791	olfactory receptor 791
10563116	0.00407355	-0.134239	1.09751	Flt3l	FMS-like tyrosine kinase 3 ligand
10369388	0.00407996	0.141425	1.10299	Unc5b	unc-5 homolog B (C. elegans)
10548541	0.00408352	0.173802	1.12803	CH29-112O17.4	novel KRAB box domain containing protein
10538842	0.00411524	-0.12648	1.09163	Gng12	guanine nucleotide binding protein (G protein), gamma 12
10476648	0.00411602	-0.158713	1.11629	Dstn	destrin
10458323	0.00416478	0.0885511	1.0633	Nrg2	neuregulin 2
10489391	0.00417169	-0.138974	1.10112	Ada	adenosine deaminase
10524266	0.00417495	0.133885	1.09724	Chek2	CHK2 checkpoint homolog (S. pombe)
10581388	0.00418423	0.200006	1.1487	Lcat	lecithin cholesterol acyltransferase
10357705	0.00419683	-0.15359	1.11233	Cntn2	contactin 2
10392863	0.00420956	0.142559	1.10386	Grin2c	glutamate receptor, ionotropic, NMDA2C (epsilon 3)
10515280	0.00421525	0.133995	1.09733	---	---
10572637	0.00423779	-0.0827869	1.05906	Fam125a	family with sequence similarity 125, member A
10503508	0.00424261	-0.185317	1.13707	Ggh	gamma-glutamyl hydrolase
10503523	0.00424261	-0.185317	1.13707	Ggh	gamma-glutamyl hydrolase
10524969	0.00424275	0.1137	1.082	Hrk	harakiri, BCL2 interacting protein (contains only BH3 domain)
10605493	0.00425027	-0.212472	1.15867	Prrg1	proline rich Gla (G-carboxyglutamic acid) 1
10342463	0.00426506	0.410288	1.32895	---	---
10393364	0.00426929	0.0872773	1.06236	Cygb	cytoglobin
10394477	0.00428332	-0.117775	1.08506	Laptm4a	lysosomal-associated protein transmembrane 4A
10553897	0.00430403	-0.151377	1.11063	Mtmr10	myotubularin related protein 10
10343973	0.00433427	-0.101267	1.07272	---	---
10472436	0.00434887	0.134166	1.09746	B3galt1	UDP-Gal:betaGlcNAc beta 1,3-galactosyltransferase, polypeptide 1
10584541	0.00436782	-0.0997004	1.07155	Zfp202	zinc finger protein 202
10478160	0.00437689	0.144968	1.10571	Fam83d	family with sequence similarity 83, member D
10576586	0.00438208	0.151176	1.11047	Slc35f3	solute carrier family 35, member F3
10340568	0.00441449	0.330999	1.25788	---	---
10474169	0.0044201	0.13531	1.09833	---	---
10343235	0.00442216	0.153588	1.11233	---	---
10549497	0.00444868	0.164996	1.12116	Fam60a	family with sequence similarity 60, member A
10564624	0.00447325	0.194147	1.14405	St8sia2	ST8 alpha-N-acetyl-neuraminide alpha-2,8-sialyltransferase 2
10601235	0.00451152	-0.0908307	1.06498	Ogt	O-linked N-acetylglucosamine (GlcNAc) transferase (UDP-N-acetylglucosamine:polypeptide-N-acetylglucosaminyl transferase)
10398615	0.00453	0.116836	1.08435	---	---
10545974	0.00457385	-0.183348	1.13552	Antxr1	anthrax toxin receptor 1
10360972	0.00462674	0.216257	1.16172	Kcnk2	potassium channel, subfamily K, member 2
10484749	0.00463498	0.158754	1.11632	---	---
10557156	0.00467086	0.101936	1.07321	Plk1	polo-like kinase 1 (Drosophila)
10596200	0.00467659	-0.246208	1.18609	Tmem108	transmembrane protein 108
10488060	0.00468295	0.101525	1.07291	Jag1	jagged 1
10364430	0.00471852	0.206905	1.15421	Vmn2r81	vomeronasal 2, receptor 81
10433114	0.00474668	0.22265	1.16688	Itga5	integrin alpha 5 (fibronectin receptor alpha)
10401882	0.00475709	-0.117256	1.08467	Gtf2a1	general transcription factor II A, 1
10358648	0.00477329	0.112756	1.08129	Hmcn1	hemicentin 1
10379820	0.00478024	-0.176014	1.12976	Acaca	acetyl-Coenzyme A carboxylase alpha
10341064	0.00478432	-0.236963	1.17851	---	---
10343964	0.00480074	-0.424681	1.34228	---	---
10422013	0.00480105	-0.151782	1.11094	Klf12	Kruppel-like factor 12
10362097	0.00482111	-0.198878	1.14781	H60b	histocompatibility 60b
10533549	0.00483132	-0.137081	1.09968	Anapc5	anaphase-promoting complex subunit 5
10445308	0.00485554	-0.161918	1.11877	Cyp39a1	cytochrome P450, family 39, subfamily a, polypeptide 1
10420080	0.00485603	-0.114302	1.08245	1810034K20Rik	RIKEN cDNA 1810034K20 gene
10395659	0.00486091	0.235798	1.17756	Coch	coagulation factor C homolog (Limulus polyphemus)
10378436	0.00488473	0.238841	1.18004	Olfr59	olfactory receptor 59
10520388	0.00488972	0.153009	1.11189	Prr8	proline rich 8
10579894	0.00490206	-0.211791	1.15812	Hhip	Hedgehog-interacting protein
10462912	0.0049226	-0.119947	1.08669	Lgi1	leucine-rich repeat LGI family, member 1
10379677	0.00493778	0.168877	1.12418	Rasl10b	RAS-like, family 10, member B
10482687	0.00494683	-0.113962	1.0822	Arl5a	ADP-ribosylation factor-like 5A
10423842	0.0050153	0.120466	1.08709	Wdsof1	WD repeats and SOF domain containing 1
10519717	0.00502807	-0.136457	1.0992	Sema3a	sema domain, immunoglobulin domain (Ig), short basic domain, secreted, (semaphorin) 3A
10350823	0.00503982	0.111198	1.08012	Abl2	v-abl Abelson murine leukemia viral oncogene homolog 2 (arg, Abelson-related gene)
10549996	0.00504086	0.142083	1.1035	V1rg12	vomeronasal 1 receptor, G12
10524965	0.00507138	0.150125	1.10967	---	---
10584901	0.00510354	-0.154265	1.11285	Dscaml1	Down syndrome cell adhesion molecule-like 1
10344029	0.00511898	0.336575	1.26276	---	---
10465521	0.00512736	0.0723075	1.0514	Plcb3	phospholipase C, beta 3
10363676	0.00513071	-0.161558	1.11849	Ctnna3	catenin (cadherin associated protein), alpha 3
10518331	0.00513453	0.202956	1.15105	---	---
10603469	0.00515126	-0.155219	1.11359	Rbm3	RNA binding motif protein 3
10411949	0.0051694	0.159554	1.11694	Rgs7bp	regulator of G-protein signalling 7 binding protein
10578521	0.00517269	0.13674	1.09942	Snx25	sorting nexin 25
10373810	0.00519812	0.159595	1.11697	Dusp18	dual specificity phosphatase 18
10389143	0.00519826	-0.131391	1.09535	Slfn8	schlafen 8
10446334	0.00521372	0.166471	1.12231	---	---
10368243	0.00521715	-0.200124	1.1488	Eya4	eyes absent 4 homolog (Drosophila)
10394627	0.00522034	0.11215	1.08084	Nbas	neuroblastoma amplified sequence
10340107	0.00522291	-0.317441	1.24612	---	---
10461705	0.00524103	0.156391	1.1145	Olfr1431	olfactory receptor 1431
10376007	0.0052495	-0.121951	1.08821	Shroom1	shroom family member 1
10579508	0.00526105	0.102055	1.0733	Ano8	anoctamin 8
10560709	0.00531406	-0.126649	1.09175	Pvr	poliovirus receptor
10360227	0.00533537	-0.126529	1.09166	Pea15a	phosphoprotein enriched in astrocytes 15A
10417561	0.00535042	0.172242	1.12681	Fam107a	family with sequence similarity 107, member A
10416899	0.00536392	0.118215	1.08539	Ndfip2	Nedd4 family interacting protein 2
10581308	0.00536517	-0.130881	1.09496	Myl6	myosin, light polypeptide 6, alkali, smooth muscle and non-muscle
10473523	0.0053697	0.251665	1.19058	Olfr1118	olfactory receptor 1118
10447431	0.00537508	0.100508	1.07215	Foxn2	forkhead box N2
10465820	0.00537654	-0.165081	1.12123	Gng3	guanine nucleotide binding protein (G protein), gamma 3
10412943	0.00537657	-0.0725181	1.05155	Nudt13	nudix (nucleoside diphosphate linked moiety X)-type motif 13
10446441	0.00539924	0.135215	1.09826	Ddx11	DEAD/H (Asp-Glu-Ala-Asp/His) box polypeptide 11 (CHL1-like helicase homolog, S. cerevisiae)
10535866	0.00540434	0.102058	1.0733	Ubl3	ubiquitin-like 3
10568586	0.0054245	0.118502	1.08561	Fam53b	family with sequence similarity 53, member B
10406405	0.00544329	0.116689	1.08424	EG666933	predicted gene, EG666933
10575534	0.00544554	0.0869177	1.0621	St3gal2	ST3 beta-galactoside alpha-2,3-sialyltransferase 2
10592847	0.00545421	-0.125444	1.09084	Myl6	myosin, light polypeptide 6, alkali, smooth muscle and non-muscle
10440138	0.00547961	0.194747	1.14452	Olfr174	olfactory receptor 174
10509014	0.00548295	-0.131214	1.09521	D4Wsu53e	DNA segment, Chr 4, Wayne State University 53, expressed
10595371	0.00550207	-0.123704	1.08953	Hmgn3	high mobility group nucleosomal binding domain 3
10383192	0.00551884	-0.147631	1.10775	---	---
10548727	0.00556272	0.148538	1.10845	---	---
10584395	0.00563175	0.173616	1.12788	Olfr25	olfactory receptor 25
10591781	0.00566325	-0.254955	1.1933	Anln	anillin, actin binding protein
10552075	0.00566958	0.110879	1.07989	Lgi4	leucine-rich repeat LGI family, member 4
10539973	0.00568345	0.131025	1.09507	V1ra2	vomeronasal 1 receptor, A2
10483584	0.00570484	0.102717	1.07379	Mettl8	methyltransferase like 8
10434745	0.00574456	-0.274291	1.2094	---	---
10339450	0.00576141	0.292474	1.22474	---	---
10340831	0.00576524	-0.219319	1.16418	---	---
10399559	0.00577924	0.142048	1.10347	Atp6v1c2	ATPase, H+ transporting, lysosomal V1 subunit C2
10482517	0.00579348	-0.114681	1.08274	Nmi	N-myc (and STAT) interactor
10468309	0.0058001	0.109312	1.07871	2310014D11Rik	RIKEN cDNA 2310014D11 gene
10342369	0.00581841	-0.1613	1.11829	---	---
10510687	0.00585244	-0.130665	1.0948	Acot7	acyl-CoA thioesterase 7
10386205	0.00587995	-0.163361	1.11989	Olfr323	olfactory receptor 323
10343219	0.00588338	0.15402	1.11267	---	---
10463371	0.005893	0.141746	1.10324	Wnt8b	wingless related MMTV integration site 8b
10442904	0.00590266	-0.100695	1.07229	Jmjd8	jumonji domain containing 8
10607950	0.00590812	-0.279931	1.21414	---	---
10517301	0.00591844	-0.101499	1.07289	Ldlrap1	low density lipoprotein receptor adaptor protein 1
10400189	0.00592274	-0.120715	1.08727	EG636070	predicted gene, EG636070
10424437	0.00595336	-0.119183	1.08612	---	---
10438456	0.00596576	0.14242	1.10376	Map6d1	MAP6 domain containing 1
10501235	0.00596598	-0.182645	1.13496	Gstm4	glutathione S-transferase, mu 4
10579776	0.00596611	0.249349	1.18867	Arhgap10	Rho GTPase activating protein 10
10436392	0.00597023	-0.138908	1.10107	Cpox	coproporphyrinogen oxidase
10533529	0.00597247	0.160849	1.11795	Camkk2	calcium/calmodulin-dependent protein kinase kinase 2, beta
10512499	0.0059787	0.107293	1.07721	Tpm2	tropomyosin 2, beta
10406519	0.00599767	0.13202	1.09583	Hapln1	hyaluronan and proteoglycan link protein 1
10553557	0.00606873	0.139899	1.10183	---	---
10371578	0.00607506	-0.126383	1.09155	Ascl1	achaete-scute complex homolog 1 (Drosophila)
10392056	0.00607566	-0.117474	1.08483	Cyb561	cytochrome b-561
10392522	0.00610114	-0.257358	1.19529	Abca8a	ATP-binding cassette, sub-family A (ABC1), member 8a
10414156	0.00613079	0.144519	1.10536	4930474N05Rik	RIKEN cDNA 4930474N05 gene
10340124	0.00613622	0.42514	1.3427	---	---
10421911	0.00615794	-0.19836	1.14739	Pcdh20	protocadherin 20
10522845	0.00619141	0.141352	1.10294	Csn1s2a	casein alpha s2-like A
10484816	0.00626755	0.176829	1.1304	Olfr1234	olfactory receptor 1234
10476189	0.0062697	-0.13023	1.09447	Mrps26	mitochondrial ribosomal protein S26
10410656	0.00627855	-0.157504	1.11536	Cast	calpastatin
10523281	0.00628098	0.125782	1.0911	2011-09-01	septin 11
10344160	0.00628341	-0.121407	1.0878	---	---
10573979	0.00629166	0.0845147	1.06033	Gnao1	guanine nucleotide binding protein, alpha O
10358454	0.00629234	-0.165361	1.12145	Rbm3	RNA binding motif protein 3
10567508	0.0063393	0.164838	1.12104	Dnahc3	dynein, axonemal, heavy chain 3
10461237	0.00638108	-0.14752	1.10766	Bscl2	Bernardinelli-Seip congenital lipodystrophy 2 homolog (human)
10569017	0.00638606	-0.332329	1.25904	Ifitm3	interferon induced transmembrane protein 3
10439009	0.0064488	-0.197895	1.14702	Apod	apolipoprotein D
10426368	0.0064572	0.186126	1.1377	Lrrk2	leucine-rich repeat kinase 2
10381096	0.00647325	0.164949	1.12113	Igfbp4	insulin-like growth factor binding protein 4
10433153	0.00647565	0.124835	1.09038	BC048502	cDNA sequence BC048502
10449343	0.00649299	0.199584	1.14837	Grm4	glutamate receptor, metabotropic 4
10584372	0.00650937	0.138202	1.10053	Olfr887	olfactory receptor 887
10428211	0.00652835	0.108485	1.0781	Zfp706	zinc finger protein 706
10448455	0.00653023	-0.0749673	1.05334	Atp6v0c	ATPase, H+ transporting, lysosomal V0 subunit C
10421557	0.0065345	-0.0753687	1.05363	Itm2b	integral membrane protein 2B
10393620	0.00653894	-0.123096	1.08907	Cbx4	chromobox homolog 4 (Drosophila Pc class)
10524386	0.00654467	-0.173281	1.12762	---	---
10455128	0.00654664	-0.183865	1.13592	Pcdhb20	protocadherin beta 20
10344287	0.00656261	0.393971	1.31401	---	---
10559524	0.00657488	0.110731	1.07978	Ppp1r12c	protein phosphatase 1, regulatory (inhibitor) subunit 12C
10383198	0.0066501	-0.171335	1.1261	---	---
10368289	0.00667314	-0.19558	1.14518	Enpp1	ectonucleotide pyrophosphatase/phosphodiesterase 1
10585778	0.00671823	0.206781	1.15411	Sema7a	sema domain, immunoglobulin domain (Ig), and GPI membrane anchor, (semaphorin) 7A
10408064	0.00673638	0.122924	1.08894	Olfr11	olfactory receptor 11
10531919	0.006742	-0.175456	1.12932	Hsd17b11	hydroxysteroid (17-beta) dehydrogenase 11
10440918	0.00675147	0.087248	1.06234	Tmem50b	transmembrane protein 50B
10514240	0.00676024	0.153162	1.112	Slc24a2	solute carrier family 24 (sodium/potassium/calcium exchanger), member 2
10341381	0.00679597	-0.0949787	1.06805	---	---
10339166	0.00681901	0.345526	1.27061	---	---
10342261	0.00687638	-0.0721707	1.0513	---	---
10591967	0.00688142	-0.127015	1.09203	Jam3	junction adhesion molecule 3
10339881	0.0069555	-0.29243	1.2247	---	---
10437735	0.0069623	0.120547	1.08715	---	---
10355670	0.00698184	-0.19067	1.14129	Ccdc108	coiled-coil domain containing 108
10463164	0.00699232	0.0799434	1.05698	Frat1	frequently rearranged in advanced T-cell lymphomas
10606064	0.00702673	0.107188	1.07713	Rgag4	retrotransposon gag domain containing 4
10547322	0.00704139	0.107873	1.07764	Cacna1c	calcium channel, voltage-dependent, L type, alpha 1C subunit
10456492	0.00707507	0.12862	1.09325	D18Ertd653e	DNA segment, Chr 18, ERATO Doi 653, expressed
10404612	0.00710186	-0.15301	1.11189	Rreb1	ras responsive element binding protein 1
10339089	0.00710203	0.369244	1.29168	---	---
10428453	0.00712657	0.136175	1.09899	Csmd3	CUB and Sushi multiple domains 3
10503399	0.00714526	-0.124508	1.09014	Myl6	myosin, light polypeptide 6, alkali, smooth muscle and non-muscle
10370798	0.0071699	0.102144	1.07337	Adamtsl5	ADAMTS-like 5
10341215	0.00718802	0.148975	1.10878	---	---
10381697	0.00725891	-0.118296	1.08545	Hexim1	hexamethylene bis-acetamide inducible 1
10470214	0.00727478	0.16613	1.12204	Kcnt1	potassium channel, subfamily T, member 1
10595183	0.00728648	-0.075756	1.05391	Eef1a1	eukaryotic translation elongation factor 1 alpha 1
10366196	0.00728874	-0.128966	1.09351	Ppfia2	protein tyrosine phosphatase, receptor type, f polypeptide (PTPRF), interacting protein (liprin), alpha 2
10342589	0.00733479	0.371281	1.2935	---	---
10559649	0.00735194	-0.127734	1.09258	Cox6b2	cytochrome c oxidase subunit VIb polypeptide 2
10342184	0.00736815	0.279328	1.21363	---	---
10542731	0.00738844	-0.0840101	1.05996	Rassf8	Ras association (RalGDS/AF-6) domain family (N-terminal) member 8
10452918	0.00738864	0.22254	1.16679	Strn	striatin, calmodulin binding protein
10601424	0.00739516	0.156211	1.11436	Gpr174	G protein-coupled receptor 174
10338210	0.00739534	0.315671	1.24459	---	---
10343405	0.00740165	-0.168721	1.12406	---	---
10402283	0.00745537	-0.163167	1.11974	Itpk1	inositol 1,3,4-triphosphate 5/6 kinase
10339818	0.00746835	-0.601977	1.51779	---	---
10359161	0.00747924	-0.121585	1.08793	Soat1	sterol O-acyltransferase 1
10578786	0.0074859	0.0986646	1.07078	---	---
10354085	0.00750815	0.135759	1.09867	Rev1	REV1 homolog (S. cerevisiae)
10434441	0.00754641	-0.0934304	1.0669	Ece2	endothelin converting enzyme 2
10376060	0.00756497	-0.119454	1.08632	Irf1	interferon regulatory factor 1
10339862	0.00756538	0.124764	1.09033	---	---
10342514	0.00756746	0.272928	1.20826	---	---
10569102	0.00758601	-0.15754	1.11538	Irf7	interferon regulatory factor 7
10427906	0.00759566	0.156855	1.11485	D130046C19Rik	RIKEN cDNA D130046C19 gene
10489705	0.00760865	-0.124861	1.0904	Slc13a3	solute carrier family 13 (sodium-dependent dicarboxylate transporter), member 3
10339685	0.00761824	0.146813	1.10712	---	---
10462618	0.00765325	-0.26695	1.20326	Ifit3	interferon-induced protein with tetratricopeptide repeats 3
10537501	0.00770951	0.139347	1.10141	Tas2r108	taste receptor, type 2, member 108
10344085	0.00773296	0.164073	1.12045	---	---
10340782	0.00777101	0.312747	1.24207	---	---
10372151	0.00777334	-0.225969	1.16956	Lrriq1	leucine-rich repeats and IQ motif containing 1
10400609	0.00784461	0.117347	1.08474	Mdga2	MAM domain containing glycosylphosphatidylinositol anchor 2
10514933	0.00785834	-0.142597	1.10389	Cpt2	carnitine palmitoyltransferase 2
10537290	0.00786952	0.132742	1.09638	---	---
10408557	0.00787561	0.213379	1.1594	Serpinb1a	serine (or cysteine) peptidase inhibitor, clade B, member 1a
10564909	0.00793811	0.0994524	1.07137	Man2a2	mannosidase 2, alpha 2
10406276	0.00795132	0.133431	1.0969	---	---
10471608	0.00797636	-0.104389	1.07504	Cep110	centrosomal protein 110
10542395	0.00798408	0.109552	1.07889	---	---
10543017	0.007987	-0.166138	1.12205	Pdk4	pyruvate dehydrogenase kinase, isoenzyme 4
10491083	0.00801858	-0.0879007	1.06282	Aadacl1	arylacetamide deacetylase-like 1
10366004	0.00804448	0.129087	1.0936	Atp2b1	ATPase, Ca++ transporting, plasma membrane 1
10422436	0.00805588	-0.17712	1.13062	Dock9	dedicator of cytokinesis 9
10339364	0.00806435	0.179266	1.13231	---	---
10345580	0.00808221	0.0864967	1.06179	Inpp4a	inositol polyphosphate-4-phosphatase, type I
10426397	0.00808451	-0.0936593	1.06707	Cntn1	contactin 1
10342934	0.00810132	0.292705	1.22493	---	---
10482323	0.00812368	-0.107665	1.07748	Ppp6c	protein phosphatase 6, catalytic subunit
10533751	0.00817135	0.158194	1.11589	Pitpnm2	phosphatidylinositol transfer protein, membrane-associated 2
10456329	0.00817874	0.126575	1.0917	---	---
10519693	0.00818411	-0.130003	1.0943	Sema3d	sema domain, immunoglobulin domain (Ig), short basic domain, secreted, (semaphorin) 3D
10338278	0.00818803	0.387095	1.30776	---	---
10476401	0.00819163	0.19079	1.14139	Plcb1	phospholipase C, beta 1
10385500	0.00823561	-0.19779	1.14694	Irgm1	immunity-related GTPase family M member 1
10539194	0.00825443	0.105301	1.07572	Reg2	regenerating islet-derived 2
10537318	0.00827321	-0.116417	1.08404	Trim24	tripartite motif-containing 24
10578109	0.00828016	-0.0906149	1.06482	Ubxn8	UBX domain protein 8
10600390	0.00833205	-0.0810813	1.05781	Gdi1	guanosine diphosphate (GDP) dissociation inhibitor 1
10598448	0.00833982	0.0949183	1.068	Kcnd1	potassium voltage-gated channel, Shal-related family, member 1
10491477	0.00836019	-0.120935	1.08744	Sox2	SRY-box containing gene 2
10410929	0.0083961	-0.113432	1.0818	Agk	acylglycerol kinase
10338475	0.00845175	-0.272835	1.20818	---	---
10501734	0.00846486	-0.149126	1.1089	Palmd	palmdelphin
10461071	0.00850651	-0.110651	1.07972	2700081O15Rik	RIKEN cDNA 2700081O15 gene
10598603	0.0085085	0.257649	1.19553	---	---
10496338	0.00850921	0.123003	1.089	Ppp3ca	protein phosphatase 3, catalytic subunit, alpha isoform
10414417	0.00851762	0.0916823	1.06561	Peli2	pellino 2
10463140	0.00853338	0.101217	1.07268	Lcor	ligand dependent nuclear receptor corepressor
10545917	0.00853387	-0.0661017	1.04688	Pcbp1	poly(rC) binding protein 1
10341479	0.00858529	0.423693	1.34136	---	---
10339036	0.00859442	-0.128675	1.09329	---	---
10343363	0.00859564	0.157659	1.11548	---	---
10511282	0.00859996	0.0979309	1.07024	Tnfrsf4	tumor necrosis factor receptor superfamily, member 4
10420011	0.00862867	-0.131885	1.09572	Myl6	myosin, light polypeptide 6, alkali, smooth muscle and non-muscle
10432492	0.00865028	-0.155625	1.1139	Faim2	Fas apoptotic inhibitory molecule 2
10473475	0.00865301	0.124418	1.09007	Olfr1023	olfactory receptor 1023
10514491	0.00866093	-0.288659	1.2215	Cyp2j12	cytochrome P450, family 2, subfamily j, polypeptide 12
10506125	0.00866158	0.107873	1.07764	Angptl3	angiopoietin-like 3
10362113	0.00871738	0.130413	1.09461	---	---
10484190	0.00872065	-0.0987992	1.07088	---	---
10540122	0.0087227	0.131875	1.09572	Slc6a6	solute carrier family 6 (neurotransmitter transporter, taurine), member 6
10474526	0.00872376	0.124298	1.08998	Lpcat4	lysophosphatidylcholine acyltransferase 4
10339475	0.00872739	0.131527	1.09545	---	---
10410164	0.00874062	0.171513	1.12624	Cntnap3	contactin associated protein-like 3
10467211	0.00874381	0.103781	1.07459	Fgfbp3	fibroblast growth factor binding protein 3
10341791	0.00875261	0.186032	1.13763	---	---
10425138	0.00876219	0.0706808	1.05021	Sh3bp1	SH3-domain binding protein 1
10484758	0.00882723	0.17375	1.12799	Olfr1198	olfactory receptor 1198
10535956	0.00886672	-0.167143	1.12283	Stard13	StAR-related lipid transfer (START) domain containing 13
10540248	0.00886943	-0.145725	1.10629	Mitf	microphthalmia-associated transcription factor
10427369	0.00887929	0.229264	1.17224	Pde1b	phosphodiesterase 1B, Ca2+-calmodulin dependent
10433633	0.00891568	0.127127	1.09212	Mkl2	MKL/myocardin-like 2
10338247	0.00893522	0.286668	1.21982	---	---
10604633	0.00900792	-0.108921	1.07842	Cxx1b	CAAX box 1 homolog B (human)
10521243	0.00901205	-0.174743	1.12876	Grk4	G protein-coupled receptor kinase 4
10584512	0.00903473	0.138876	1.10105	Olfr971	olfactory receptor 971
10366038	0.00905292	-0.0886307	1.06336	Galnt4	UDP-N-acetyl-alpha-D-galactosamine:polypeptide N-acetylgalactosaminyltransferase 4
10494208	0.00908799	-0.12005	1.08677	Fam63a	family with sequence similarity 63, member A
10378253	0.00909255	0.107432	1.07731	Camkk1	calcium/calmodulin-dependent protein kinase kinase 1, alpha
10574087	0.00912791	-0.137357	1.09989	Herpud1	homocysteine-inducible, endoplasmic reticulum stress-inducible, ubiquitin-like domain member 1
10376507	0.00915077	-0.120092	1.0868	4933439C10Rik	RIKEN cDNA 4933439C10 gene
10546088	0.00915523	0.101371	1.07279	H1fx	H1 histone family, member X
10389858	0.00915748	-0.0986235	1.07075	Nme2	non-metastatic cells 2, protein (NM23B) expressed in
10601888	0.00916694	0.0945653	1.06774	Plp1	proteolipid protein (myelin) 1
10393544	0.00918818	-0.124417	1.09007	Cyth1	cytohesin 1
10398432	0.00919324	0.12992	1.09423	---	---
10598882	0.00919376	-0.066292	1.04702	Uba1	ubiquitin-like modifier activating enzyme 1
10530986	0.00919696	0.138628	1.10086	9930032O22Rik	RIKEN cDNA 9930032O22 gene
10512391	0.00919791	-0.0947739	1.0679	Vcp	valosin containing protein
10607085	0.00920388	0.093634	1.06705	Kcne1l	potassium voltage-gated channel, Isk-related family, member 1-like
10535637	0.0092053	0.111829	1.0806	Ptcd1	pentatricopeptide repeat domain 1
10487930	0.00923411	-0.176785	1.13036	Pcna	proliferating cell nuclear antigen
10535458	0.00925329	-0.120928	1.08743	Zdhhc4	zinc finger, DHHC domain containing 4
10434436	0.00927791	-0.162495	1.11922	Vwa5b2	von Willebrand factor A domain containing 5B2
10583242	0.00928774	0.167294	1.12295	Sesn3	sestrin 3
10461391	0.00930314	-0.175566	1.12941	Pcna	proliferating cell nuclear antigen
10590808	0.00931858	-0.09373	1.06713	Yap1	yes-associated protein 1
10343955	0.00932298	0.158611	1.11621	---	---
10550212	0.00940147	0.125776	1.09109	Obox5	oocyte specific homeobox 5
10604505	0.00940658	-0.11822	1.0854	6720401G13Rik	RIKEN cDNA 6720401G13 gene
10552433	0.00945163	-0.139764	1.10172	BC043301	cDNA sequence BC043301
10604637	0.00946401	-0.105995	1.07624	Cxx1b	CAAX box 1 homolog B (human)
10390299	0.00948576	-0.105334	1.07574	Pnpo	pyridoxine 5'-phosphate oxidase
10477353	0.00953585	-0.103536	1.0744	Mapre1	microtubule-associated protein, RP/EB family, member 1
10342503	0.00954337	0.294512	1.22647	---	---
10428368	0.00958349	0.171925	1.12656	---	---
10383970	0.00961008	0.0945536	1.06773	Kremen1	kringle containing transmembrane protein 1
10428511	0.00962409	0.13778	1.10021	Csmd3	CUB and Sushi multiple domains 3
10426894	0.00962679	0.101309	1.07275	ENSMUSG00000058057	predicted gene, ENSMUSG00000058057
10513061	0.00972459	-0.140806	1.10252	Ctnnal1	catenin (cadherin associated protein), alpha-like 1
10347481	0.00976708	-0.202788	1.15092	Cyp27a1	cytochrome P450, family 27, subfamily a, polypeptide 1
10404014	0.00977603	0.147432	1.1076	V1ri10	vomeronasal 1 receptor, I10
10339745	0.00978317	0.346684	1.27163	---	---
10415140	0.00982063	0.203597	1.15157	D830015G02Rik	RIKEN cDNA D830015G02 gene
10458560	0.00987791	-0.157392	1.11527	Fgf1	fibroblast growth factor 1
10554693	0.00990702	-0.10419	1.07489	Stard5	StAR-related lipid transfer (START) domain containing 5
10338797	0.00991939	0.321057	1.24925	---	---
10408585	0.00993646	0.130412	1.09461	OTTMUSG00000000720	predicted gene, OTTMUSG00000000720
10430645	0.00994782	0.115814	1.08359	---	---
10482509	0.00995139	-0.0995213	1.07142	Rbm43	RNA binding motif protein 43
10535732	0.00995552	0.152588	1.11156	Gpr12	G-protein coupled receptor 12
10398831	0.00996393	0.20806	1.15513	2610204M08Rik	RIKEN cDNA 2610204M08 gene
10447708	0.0099682	0.126551	1.09168	Qk	quaking
10484638	0.00998055	0.210987	1.15748	Olfr1098	olfactory receptor 1098
10566366	0.0100008	-0.199791	1.14853	AI451617	expressed sequence AI451617
10527441	0.0100022	-0.155629	1.11391	Arpc1b	actin related protein 2/3 complex, subunit 1B
10450154	0.010073	-0.151382	1.11063	H2-Aa	histocompatibility 2, class II antigen A, alpha
10441032	0.0101197	-0.0973715	1.06982	Cldn14	claudin 14
10447848	0.0101273	0.148734	1.1086	Mas1	MAS1 oncogene
10506431	0.0101696	0.160044	1.11732	---	---
10564272	0.0101756	0.116311	1.08396	Chrna7	cholinergic receptor, nicotinic, alpha polypeptide 7
10375951	0.0102091	-0.0726871	1.05167	9530068E07Rik	RIKEN cDNA 9530068E07 gene
10522596	0.0102154	-0.0794731	1.05663	Tmem165	transmembrane protein 165
10584424	0.0102545	0.164214	1.12056	Olfr909	olfactory receptor 909
10504891	0.0103001	0.117235	1.08465	Tmeff1	transmembrane protein with EGF-like and two follistatin-like domains 1
10553913	0.0103116	-0.110337	1.07948	Mcee	methylmalonyl CoA epimerase
10389786	0.010367	0.104108	1.07483	Hlf	hepatic leukemia factor
10493210	0.0104032	0.124098	1.08983	Smg5	Smg-5 homolog, nonsense mediated mRNA decay factor (C. elegans)
10509568	0.0104068	0.115699	1.0835	Camk2n1	calcium/calmodulin-dependent protein kinase II inhibitor 1
10418300	0.0104307	0.226924	1.17034	Cacna2d3	calcium channel, voltage-dependent, alpha2/delta subunit 3
10485388	0.0104405	-0.130104	1.09437	Ldlrad3	low density lipoprotein receptor class A domain containing 3
10521391	0.0104987	-0.101994	1.07326	Acox3	acyl-Coenzyme A oxidase 3, pristanoyl
10547691	0.0105279	0.138197	1.10053	---	---
10485747	0.0105616	0.146055	1.10654	4930430A15Rik	RIKEN cDNA 4930430A15 gene
10380472	0.0105734	0.170603	1.12553	---	---
10490244	0.0105747	0.141313	1.10291	---	---
10490271	0.0105747	0.141313	1.10291	---	---
10394800	0.0105781	-0.0837133	1.05974	Bnip3l	BCL2/adenovirus E1B interacting protein 3-like
10483865	0.0105817	-0.119153	1.0861	Fkbp7	FK506 binding protein 7
10581188	0.0106259	-0.128215	1.09294	4931428F04Rik	RIKEN cDNA 4931428F04 gene
10604974	0.0106526	-0.154697	1.11319	Cetn2	centrin 2
10344100	0.0106605	0.255599	1.19383	---	---
10426704	0.0106615	0.163008	1.11962	Kcnh3	potassium voltage-gated channel, subfamily H (eag-related), member 3
10400607	0.0106688	0.113333	1.08172	Mdga2	MAM domain containing glycosylphosphatidylinositol anchor 2
10408134	0.0106838	0.13536	1.09837	V1ri9	vomeronasal 1 receptor, I9
10474112	0.0107657	-0.12337	1.08928	Traf6	TNF receptor-associated factor 6
10530499	0.0108245	0.195786	1.14535	Slc10a4	solute carrier family 10 (sodium/bile acid cotransporter family), member 4
10473281	0.0108334	-0.107481	1.07735	Itgav	integrin alpha V
10554817	0.0108678	-0.0538167	1.03801	---	---
10344133	0.01087	0.267959	1.2041	---	---
10561178	0.0108741	-0.130028	1.09431	Rab4b	RAB4B, member RAS oncogene family
10424221	0.0109071	0.0878289	1.06277	Wdr67	WD repeat domain 67
10477061	0.0109518	0.0941288	1.06742	Srxn1	sulfiredoxin 1 homolog (S. cerevisiae)
10510299	0.0109519	0.125462	1.09086	Fbxo2	F-box protein 2
10436442	0.0109705	0.159133	1.11662	Fam60a	family with sequence similarity 60, member A
10344147	0.0109741	-0.191244	1.14175	---	---
10339474	0.0109926	0.1853	1.13705	---	---
10462359	0.0110026	0.0924913	1.06621	---	---
10534960	0.0110419	0.180863	1.13356	Gje1	gap junction membrane channel protein epsilon 1
10341265	0.0110779	0.350075	1.27463	---	---
10347910	0.0111117	-0.128878	1.09344	Fbxo36	F-box protein 36
10405495	0.0111562	-0.0965395	1.06921	B4galt7	xylosylprotein beta1,4-galactosyltransferase, polypeptide 7 (galactosyltransferase I)
10535586	0.0111869	0.11376	1.08204	Smurf1	SMAD specific E3 ubiquitin protein ligase 1
10340966	0.0111893	0.201883	1.1502	---	---
10436552	0.011207	-0.143168	1.10433	Rbm11	RNA binding motif protein 11
10409236	0.0112229	-0.0976116	1.07	---	---
10377508	0.0112279	-0.142374	1.10372	Trappc1	trafficking protein particle complex 1
10473586	0.0112499	0.180623	1.13337	Olfr1168	olfactory receptor 1168
10469322	0.0112738	-0.235163	1.17704	Vim	vimentin
10468089	0.0113216	0.0720773	1.05123	Mgea5	meningioma expressed antigen 5 (hyaluronidase)
10432661	0.0113401	-0.158481	1.11611	Galnt6	UDP-N-acetyl-alpha-D-galactosamine:polypeptide N-acetylgalactosaminyltransferase 6
10485840	0.0113725	0.199934	1.14865	Ryr3	ryanodine receptor 3
10378059	0.0113793	-0.118013	1.08524	Txndc17	thioredoxin domain containing 17
10438289	0.0113872	0.173232	1.12758	---	---
10340556	0.0113945	-0.247386	1.18705	---	---
10512254	0.0114501	-0.131718	1.0956	1110017D15Rik	RIKEN cDNA 1110017D15 gene
10462507	0.0114702	0.179295	1.13233	Papss2	3'-phosphoadenosine 5'-phosphosulfate synthase 2
10584462	0.0115069	0.132636	1.0963	Olfr922	olfactory receptor 922
10481634	0.0115116	0.0996848	1.07154	Slc25a25	solute carrier family 25 (mitochondrial carrier, phosphate carrier), member 25
10561266	0.0115168	0.10865	1.07822	Spnb4	spectrin beta 4
10607562	0.011556	0.149028	1.10882	Cnksr2	connector enhancer of kinase suppressor of Ras 2
10570957	0.0115656	-0.241081	1.18188	Sfrp1	secreted frizzled-related protein 1
10436828	0.0115779	-0.14708	1.10733	Olig1	oligodendrocyte transcription factor 1
10384654	0.0115823	0.139018	1.10116	---	---
10475487	0.011605	0.118592	1.08567	Slc28a2	solute carrier family 28 (sodium-coupled nucleoside transporter), member 2
10536976	0.0116163	0.0791811	1.05642	Nrf1	nuclear respiratory factor 1
10364696	0.0116173	-0.0608093	1.04305	Atp5d	ATP synthase, H+ transporting, mitochondrial F1 complex, delta subunit
10446084	0.0116208	0.108361	1.078	Jmjd2b	jumonji domain containing 2B
10433428	0.0116366	0.155119	1.11351	---	---
10481491	0.0116634	0.101608	1.07297	Ier5l	immediate early response 5-like
10606730	0.0116792	-0.0830269	1.05924	Armcx6	armadillo repeat containing, X-linked 6
10380862	0.0117225	0.265204	1.20181	Ppp1r1b	protein phosphatase 1, regulatory (inhibitor) subunit 1B
10378763	0.0118044	0.102317	1.0735	Fam57a	family with sequence similarity 57, member A
10340576	0.0118342	0.299086	1.23036	---	---
10485813	0.0118482	0.140355	1.10218	Olfr1314	olfactory receptor 1314
10338725	0.0118486	0.1957	1.14528	---	---
10546066	0.0118505	0.0889039	1.06356	Isy1	ISY1 splicing factor homolog (S. cerevisiae)
10381105	0.0118635	0.203774	1.15171	RP23-212C14.7	keratin associated protein 9 family member
10350853	0.0118766	-0.147776	1.10786	BC026585	cDNA sequence BC026585
10383210	0.0119036	-0.0968483	1.06943	---	---
10439409	0.0119101	0.222836	1.16703	BC031361	cDNA sequence BC031361
10414305	0.011918	0.133062	1.09662	Styx	serine/threonine/tyrosine interaction protein
10344000	0.0119505	-0.421919	1.33971	---	---
10345368	0.0119624	0.1256	1.09096	---	---
10349184	0.0120075	0.103671	1.0745	Cdh7	cadherin 7, type 2
10485779	0.012016	0.152278	1.11132	Olfr1295	olfactory receptor 1295
10442104	0.0120628	0.155383	1.11372	Fpr-rs4	formyl peptide receptor, related sequence 4
10566611	0.0121295	0.191617	1.14204	Olfr707	olfactory receptor 707
10375265	0.0121398	-0.107959	1.0777	Atp10b	ATPase, class V, type 10B
10492002	0.0121621	0.11462	1.08269	---	---
10504574	0.0121929	0.125713	1.09105	---	---
10405400	0.0121945	0.0737353	1.05244	Nsd1	nuclear receptor-binding SET-domain protein 1
10377889	0.0122265	0.133224	1.09674	Mink1	misshapen-like kinase 1 (zebrafish)
10344096	0.0122458	0.620919	1.53785	---	---
10449873	0.0122824	-0.0692908	1.0492	Wiz	widely-interspaced zinc finger motifs
10350758	0.0122845	0.100196	1.07192	A930039A15Rik	RIKEN cDNA A930039A15 gene
10379489	0.012307	-0.180609	1.13336	Tmem98	transmembrane protein 98
10516227	0.0123291	0.129265	1.09374	---	---
10504692	0.0123835	0.167321	1.12297	Tmod1	tropomodulin 1
10341778	0.012414	-0.258324	1.19609	---	---
10392440	0.012475	0.144942	1.10569	Slc16a6	solute carrier family 16 (monocarboxylic acid transporters), member 6
10414493	0.0124919	0.157784	1.11557	Olfr748	olfactory receptor 748
10380116	0.0124938	-0.110847	1.07986	Rnf43	ring finger protein 43
10388254	0.0125042	0.228125	1.17131	Aspa	aspartoacylase
10481574	0.0125193	0.124365	1.09003	Fam78a	family with sequence similarity 78, member A
10475019	0.0125252	0.203406	1.15141	Itpka	inositol 1,4,5-trisphosphate 3-kinase A
10436471	0.0125341	-0.098047	1.07032	Cggbp1	CGG triplet repeat binding protein 1
10472893	0.012573	-0.0968395	1.06943	B230120H23Rik	RIKEN cDNA B230120H23 gene
10343262	0.0125814	-0.25123	1.19022	---	---
10545877	0.0126649	0.112732	1.08127	Cml4	camello-like 4
10559420	0.0126657	0.127947	1.09274	Tmc4	transmembrane channel-like gene family 4
10358259	0.012675	-0.158526	1.11615	Nek7	NIMA (never in mitosis gene a)-related expressed kinase 7
10507250	0.0126874	-0.0819869	1.05847	Pomgnt1	protein O-linked mannose beta1,2-N-acetylglucosaminyltransferase
10364149	0.0127245	-0.235003	1.17691	S100b	S100 protein, beta polypeptide, neural
10383200	0.0127369	-0.0980771	1.07035	---	---
10358711	0.0127662	0.152057	1.11115	---	---
10341792	0.0127795	-0.123516	1.08939	---	---
10461723	0.0128262	0.151969	1.11108	4632417K18Rik	RIKEN cDNA 4632417K18 gene
10342356	0.0128596	0.170671	1.12558	---	---
10373666	0.0128659	0.143431	1.10453	Olfr247	olfactory receptor 247
10373664	0.0128659	0.143431	1.10453	Olfr247	olfactory receptor 247
10367491	0.0128663	0.178718	1.13188	Olfr784	olfactory receptor 784
10568376	0.0128665	-0.108901	1.07841	BC017158	cDNA sequence BC017158
10480145	0.0128668	-0.148492	1.10841	Rsu1	Ras suppressor protein 1
10444814	0.0128765	-0.160317	1.11753	H2-gs10	MHC class I like protein GS10
10509514	0.0128841	0.160356	1.11756	Sh2d5	SH2 domain containing 5
10369276	0.0128991	-0.102143	1.07337	Ccdc109a	coiled-coil domain containing 109A
10555946	0.0129354	-0.116207	1.08388	Smpd1	sphingomyelin phosphodiesterase 1, acid lysosomal
10389736	0.0129455	0.134662	1.09784	---	---
10500982	0.0130157	0.106978	1.07697	I830077J02Rik	RIKEN cDNA I830077J02 gene
10571444	0.0130185	0.112089	1.08079	Slc7a2	solute carrier family 7 (cationic amino acid transporter, y+ system), member 2
10343919	0.013034	0.346285	1.27128	---	---
10453797	0.0130352	-0.209718	1.15646	AK220484	cDNA sequence AK220484
10427436	0.0130409	0.149687	1.10933	---	---
10343398	0.0130417	-0.34258	1.26802	---	---
10487748	0.013046	-0.0860725	1.06148	4930402H24Rik	RIKEN cDNA 4930402H24 gene
10484371	0.0130681	-0.107839	1.07761	Calcrl	calcitonin receptor-like
10570516	0.0130767	0.108801	1.07833	Kbtbd11	kelch repeat and BTB (POZ) domain containing 11
10558548	0.0131378	-0.219254	1.16413	Kndc1	kinase non-catalytic C-lobe domain (KIND) containing 1
10521261	0.0131415	-0.0887606	1.06346	Htt	huntingtin
10536425	0.0131625	0.105826	1.07611	---	---
10361507	0.0131809	0.290506	1.22307	---	---
10440677	0.0132101	0.148925	1.10874	Krtap16-9	keratin associated protein 16-9
10431812	0.0133318	-0.131347	1.09532	Nell2	NEL-like 2 (chicken)
10485777	0.0133511	0.171989	1.12661	Olfr1294	olfactory receptor 1294
10590888	0.0133892	0.136629	1.09933	EG665154	predicted gene, EG665154
10573924	0.0133938	-0.120627	1.08721	Mmp2	matrix metallopeptidase 2
10392947	0.0134051	-0.0654853	1.04644	Sumo2	SMT3 suppressor of mif two 3 homolog 2 (yeast)
10338228	0.0134055	0.133562	1.097	---	---
10503315	0.0134189	0.105466	1.07584	E130016E03Rik	RIKEN cDNA E130016E03 gene
10339640	0.013438	0.130534	1.0947	---	---
10509941	0.0134509	0.102685	1.07377	6330545A04Rik	RIKEN cDNA 6330545A04 gene
10566804	0.0134532	-0.086326	1.06166	Tmem9b	TMEM9 domain family, member B
10408280	0.0134635	0.0975999	1.06999	Lrrc16a	leucine rich repeat containing 16A
10456005	0.0134752	-0.178073	1.13137	Cd74	CD74 antigen (invariant polypeptide of major histocompatibility complex, class II antigen-associated)
10342272	0.0134789	0.210922	1.15743	---	---
10389507	0.0134814	0.0799092	1.05695	Tmem49	transmembrane protein 49
10339090	0.0135147	-0.184159	1.13615	---	---
10376239	0.0135292	0.11683	1.08435	Tcp1	t-complex protein 1
10480087	0.0135783	-0.158569	1.11618	---	---
10505213	0.0136551	-0.0725083	1.05154	E130308A19Rik	RIKEN cDNA E130308A19 gene
10360321	0.01367	-0.0946635	1.06782	Dusp23	dual specificity phosphatase 23
10547381	0.0136813	0.110604	1.07968	Lrtm2	leucine-rich repeats and transmembrane domains 2
10364385	0.013691	-0.0820225	1.0585	Ilvbl	ilvB (bacterial acetolactate synthase)-like
10536563	0.0137063	0.102996	1.074	Cftr	cystic fibrosis transmembrane conductance regulator homolog
10501143	0.0137142	0.0866553	1.06191	Ahcyl1	S-adenosylhomocysteine hydrolase-like 1
10567041	0.0137789	0.151645	1.11084	---	---
10594110	0.0137906	-0.099362	1.0713	Neo1	neogenin
10520483	0.0138098	0.109128	1.07858	D5Wsu178e	DNA segment, Chr 5, Wayne State University 178, expressed
10343958	0.013832	0.443075	1.3595	---	---
10420155	0.0138501	-0.109832	1.0791	Dhrs1	dehydrogenase/reductase (SDR family) member 1
10460070	0.0139136	0.0848108	1.06055	---	---
10539244	0.0139515	0.176965	1.1305	Tacr1	tachykinin receptor 1
10339988	0.013953	-0.195725	1.1453	---	---
10534862	0.01404	-0.287038	1.22013	Pcolce	procollagen C-endopeptidase enhancer protein
10544002	0.0140898	-0.141313	1.10291	Creb3l2	cAMP responsive element binding protein 3-like 2
10406205	0.0140948	-0.123264	1.0892	Erap1	endoplasmic reticulum aminopeptidase 1
10477107	0.0141092	-0.0924561	1.06618	6820408C15Rik	RIKEN cDNA 6820408C15 gene
10596327	0.0141116	-0.089323	1.06387	Nek11	NIMA (never in mitosis gene a)-related expressed kinase 11
10455080	0.0141118	-0.278801	1.21319	Pcdhb9	protocadherin beta 9
10540267	0.0141334	0.210777	1.15731	---	---
10368999	0.0141494	0.157462	1.11532	Grik2	glutamate receptor, ionotropic, kainate 2 (beta 2)
10446166	0.0141619	-0.109453	1.07882	Ndufa11	NADH dehydrogenase (ubiquinone) 1 alpha subcomplex 11
10436692	0.0141688	0.0799967	1.05702	---	---
10549108	0.014179	0.078128	1.05565	Abcc9	ATP-binding cassette, sub-family C (CFTR/MRP), member 9
10339899	0.0141799	0.226615	1.17009	---	---
10367509	0.0141952	0.132885	1.09648	Olfr794	olfactory receptor 794
10534168	0.0142172	0.14622	1.10667	Auts2	autism susceptibility candidate 2
10600703	0.0142224	0.149651	1.1093	1700072E05Rik	RIKEN cDNA 1700072E05 gene
10402560	0.0142227	0.259469	1.19704	A130014H13Rik	RIKEN cDNA A130014H13 gene
10420891	0.0142947	0.119606	1.08644	Scara3	scavenger receptor class A, member 3
10342066	0.0143093	-0.361384	1.28466	---	---
10436664	0.0143434	0.133512	1.09696	---	---
10423230	0.0143894	0.228209	1.17138	Cdh9	cadherin 9
10551828	0.0144133	-0.0989933	1.07103	EG330503	predicted gene, EG330503
10432527	0.0144218	-0.108566	1.07816	Lass5	LAG1 homolog, ceramide synthase 5
10394789	0.0144331	0.108569	1.07816	B430203G13Rik	RIKEN cDNA B430203G13 gene
10502537	0.0144721	-0.116106	1.08381	Sh3glb1	SH3-domain GRB2-like B1 (endophilin)
10364417	0.0144729	0.203587	1.15156	Olfr8	olfactory receptor 8
10462237	0.0144777	-0.0960267	1.06883	Smarca2	SWI/SNF related, matrix associated, actin dependent regulator of chromatin, subfamily a, member 2
10435251	0.0145423	0.0765561	1.0545	Slc12a8	solute carrier family 12 (potassium/chloride transporters), member 8
10584435	0.0145701	-0.146873	1.10717	Vwa5a	von Willebrand factor A domain containing 5A
10555460	0.0146656	0.105978	1.07622	Stard10	START domain containing 10
10491993	0.0146725	0.155626	1.11391	Stoml3	stomatin (Epb7.2)-like 3
10414431	0.0146769	-0.0545473	1.03853	---	---
10396952	0.0146773	0.093886	1.06724	Ttc9	tetratricopeptide repeat domain 9
10398224	0.0146871	0.120337	1.08699	Cyp46a1	cytochrome P450, family 46, subfamily a, polypeptide 1
10342626	0.0147076	0.205611	1.15317	---	---
10447084	0.014727	-0.107667	1.07748	Galm	galactose mutarotase
10482766	0.014775	-0.228859	1.17191	Rprm	reprimo, TP53 dependent G2 arrest mediator candidate
10545515	0.014818	-0.206233	1.15367	---	---
10340336	0.0148305	0.217929	1.16306	---	---
10516590	0.0148334	0.128347	1.09304	Zbtb8a	zinc finger and BTB domain containing 8a
10357888	0.0148622	0.104504	1.07512	Ppfia4	protein tyrosine phosphatase, receptor type, f polypeptide (PTPRF), interacting protein (liprin), alpha 4
10358513	0.0148743	0.108602	1.07818	Hmcn1	hemicentin 1
10382866	0.0149362	0.151968	1.11108	Mgat5b	mannoside acetylglucosaminyltransferase 5, isoenzyme B
10570000	0.014976	-0.0787253	1.05608	---	---
10453062	0.0149888	0.108968	1.07846	Atl2	atlastin GTPase 2
10352143	0.0150136	-0.147569	1.1077	D230039L06Rik	RIKEN cDNA D230039L06 gene
10538855	0.0150145	-0.0799007	1.05695	---	---
10426081	0.0150463	0.0981064	1.07037	Fam19a5	family with sequence similarity 19, member A5
10438415	0.01506	0.122401	1.08854	Igl-V1	immunoglobulin lambda chain, variable 1
10392998	0.0150973	-0.0753993	1.05365	Caskin2	CASK-interacting protein 2
10531256	0.0151282	0.108459	1.07808	---	---
10512067	0.015129	-0.127413	1.09233	Ddx58	DEAD (Asp-Glu-Ala-Asp) box polypeptide 58
10447740	0.0151378	-0.139136	1.10125	---	---
10596271	0.0151389	0.0822029	1.05863	---	---
10495972	0.0151472	0.126556	1.09168	---	---
10399722	0.0151566	-0.0947744	1.0679	---	---
10339577	0.0151849	-0.123586	1.08944	---	---
10515500	0.0152864	0.104615	1.07521	B4galt2	UDP-Gal:betaGlcNAc beta 1,4- galactosyltransferase, polypeptide 2
10339199	0.0153612	-0.42196	1.33975	---	---
10425161	0.0153947	-0.191208	1.14172	Lgals1	lectin, galactose binding, soluble 1
10569071	0.015405	0.117819	1.08509	Hras1	Harvey rat sarcoma virus oncogene 1
10338382	0.0154097	0.227294	1.17064	---	---
10604763	0.0154202	-0.1308	1.0949	Arpc1b	actin related protein 2/3 complex, subunit 1B
10445176	0.0154759	0.218747	1.16372	Olfr134	olfactory receptor 134
10357371	0.0155007	-0.229335	1.17229	Tmem163	transmembrane protein 163
10467124	0.0155049	-0.17952	1.13251	Acta2	actin, alpha 2, smooth muscle, aorta
10363430	0.0156188	-0.0639333	1.04531	Psap	prosaposin
10338143	0.015625	0.365039	1.28792	---	---
10450682	0.0156357	-0.121508	1.08787	H2-T23	histocompatibility 2, T region locus 23
10561854	0.015702	-0.0825935	1.05892	Tbcb	tubulin folding cofactor B
10460114	0.0157066	-0.151379	1.11063	---	---
10347988	0.015708	0.0799703	1.057	---	---
10375031	0.0157196	0.0973031	1.06977	Snrnp25	small nuclear ribonucleoprotein 25 (U11/U12)
10539211	0.0157414	-0.147774	1.10786	Lrrtm4	leucine rich repeat transmembrane neuronal 4
10360764	0.0157438	-0.12365	1.08949	Enah	enabled homolog (Drosophila)
10344141	0.0157781	-0.15264	1.1116	---	---
10344772	0.0157824	0.0909559	1.06508	6030422M02Rik	RIKEN cDNA 6030422M02 gene
10500371	0.0157869	-0.0833813	1.0595	6330549D23Rik	RIKEN cDNA 6330549D23 gene
10414175	0.0157993	0.127743	1.09258	---	---
10439976	0.0158099	-0.0957755	1.06864	2310061J03Rik	RIKEN cDNA 2310061J03 gene
10455974	0.0158298	-0.0964334	1.06913	Dctn4	dynactin 4
10566170	0.0158807	0.200441	1.14905	Olfr559	olfactory receptor 559
10373054	0.0158984	0.127368	1.0923	Slc26a10	solute carrier family 26, member 10
10605455	0.0159274	0.202878	1.15099	---	---
10343652	0.0159387	0.228119	1.17131	---	---
10511333	0.0159579	0.172942	1.12735	Plag1	pleiomorphic adenoma gene 1
10403996	0.0159641	0.143288	1.10442	V1rh3	vomeronasal 1 receptor, H3
10560911	0.0160117	-0.08927	1.06383	Rabac1	Rab acceptor 1 (prenylated)
10438769	0.0160754	-0.378341	1.29985	Cldn1	claudin 1
10339586	0.0160797	0.138305	1.10061	---	---
10339598	0.0161244	0.242814	1.1833	---	---
10467400	0.0161247	0.114919	1.08291	Cyp2c54	cytochrome P450, family 2, subfamily c, polypeptide 54
10370931	0.0161721	0.0861282	1.06152	Mknk2	MAP kinase-interacting serine/threonine kinase 2
10548549	0.0162156	0.190999	1.14155	---	---
10433300	0.0162626	0.109841	1.07911	---	---
10348739	0.0162683	-0.103873	1.07465	Sned1	sushi, nidogen and EGF-like domains 1
10607870	0.0162758	0.135468	1.09845	Tlr7	toll-like receptor 7
10484514	0.0163077	0.15879	1.11635	Olfr993	olfactory receptor 993
10546884	0.0163211	0.0734131	1.0522	Lhfpl4	lipoma HMGIC fusion partner-like protein 4
10497862	0.0163218	0.121361	1.08776	Trpc3	transient receptor potential cation channel, subfamily C, member 3
10469404	0.0163267	0.125455	1.09085	Cacnb2	calcium channel, voltage-dependent, beta 2 subunit
10382890	0.0163344	0.150429	1.1099	Sec14l1	SEC14-like 1 (S. cerevisiae)
10490736	0.0164703	-0.0885524	1.0633	Rgs19	regulator of G-protein signaling 19
10383023	0.0165105	-0.109309	1.07871	---	---
10546137	0.0165312	0.102192	1.0734	Abtb1	ankyrin repeat and BTB (POZ) domain containing 1
10421269	0.016578	-0.116054	1.08377	Sorbs3	sorbin and SH3 domain containing 3
10590325	0.0165847	-0.0786547	1.05603	Ctnnb1	catenin (cadherin associated protein), beta 1
10484844	0.016607	0.262681	1.19971	Olfr1251	olfactory receptor 1251
10537406	0.0166392	-0.0900929	1.06444	Clec2l	C-type lectin domain family, member l
10511734	0.0166549	0.134848	1.09798	---	---
10371002	0.0166664	-0.0716936	1.05095	Lsm7	LSM7 homolog, U6 small nuclear RNA associated (S. cerevisiae)
10340035	0.0166719	0.16788	1.12341	---	---
10487622	0.0166787	-0.108546	1.07814	Snrpb	small nuclear ribonucleoprotein B
10461439	0.0166902	0.0789213	1.05623	Fads1	fatty acid desaturase 1
10371589	0.0167046	0.120712	1.08727	---	---
10380927	0.016722	0.0899697	1.06435	Grb7	growth factor receptor bound protein 7
10558248	0.0167565	-0.0856178	1.06114	Bub3	budding uninhibited by benzimidazoles 3 homolog (S. cerevisiae)
10392936	0.0167604	-0.102395	1.07355	Nt5c	5',3'-nucleotidase, cytosolic
10605815	0.0167632	0.124613	1.09022	Asb12	ankyrin repeat and SOCS box-containing 12
10492689	0.016778	-0.10628	1.07645	Pdgfc	platelet-derived growth factor, C polypeptide
10586781	0.0168055	-0.118556	1.08565	Myo1e	myosin IE
10405938	0.0168632	-0.158001	1.11574	Zfp273	zinc finger protein 273
10346255	0.0168668	-0.101383	1.0728	Ormdl1	ORM1-like 1 (S. cerevisiae)
10528521	0.016895	0.127937	1.09273	---	---
10461305	0.0169253	-0.121162	1.08761	B3gat3	beta-1,3-glucuronyltransferase 3 (glucuronosyltransferase I)
10469167	0.0169486	-0.111707	1.08051	Sfmbt2	Scm-like with four mbt domains 2
10581824	0.0169579	0.134775	1.09792	Fa2h	fatty acid 2-hydroxylase
10552440	0.016966	-0.128958	1.0935	---	---
10555574	0.0170148	-0.0900404	1.0644	---	---
10490970	0.0170151	0.227276	1.17062	---	---
10589464	0.017035	0.0921463	1.06595	---	---
10435094	0.0170551	0.102338	1.07351	Tnk2	tyrosine kinase, non-receptor, 2
10493498	0.0170672	0.0845249	1.06034	---	---
10506488	0.0170817	0.0859053	1.06135	Ppap2b	phosphatidic acid phosphatase type 2B
10523800	0.0171035	0.184616	1.13651	---	---
10571772	0.0171039	0.127323	1.09227	---	---
10456727	0.0171984	0.088108	1.06298	Dym	dymeclin
10371784	0.0172062	0.0904593	1.06471	Nr1h4	nuclear receptor subfamily 1, group H, member 4
10603708	0.0172082	-0.0842607	1.06014	Cask	calcium/calmodulin-dependent serine protein kinase (MAGUK family)
10479852	0.0172188	0.129531	1.09394	Camk1d	calcium/calmodulin-dependent protein kinase ID
10491385	0.017219	0.122929	1.08894	Actl6a	actin-like 6A
10438272	0.0172544	0.0684602	1.0486	Prodh	proline dehydrogenase
10494227	0.0172749	-0.143311	1.10444	Lass2	LAG1 homolog, ceramide synthase 2
10605256	0.0173794	-0.109832	1.0791	Flna	filamin, alpha
10463729	0.0174003	-0.121429	1.08781	---	---
10340296	0.0174084	0.263359	1.20027	---	---
10366457	0.0174362	-0.094595	1.06777	Ptprr	protein tyrosine phosphatase, receptor type, R
10405013	0.0174437	0.138307	1.10061	Ippk	inositol 1,3,4,5,6-pentakisphosphate 2-kinase
10529385	0.0175108	0.111323	1.08022	Zfyve28	zinc finger, FYVE domain containing 28
10430974	0.0175678	-0.0822291	1.05865	Arfgap3	ADP-ribosylation factor GTPase activating protein 3
10373396	0.017592	-0.120862	1.08738	Myl6	myosin, light polypeptide 6, alkali, smooth muscle and non-muscle
10431528	0.0175993	-0.0731412	1.052	Lmf2	lipase maturation factor 2
10497490	0.0176242	-0.154293	1.11288	---	---
10494153	0.0176262	-0.0796531	1.05676	Vps72	vacuolar protein sorting 72 (yeast)
10388682	0.0176343	0.148939	1.10875	Taok1	TAO kinase 1
10352133	0.0176432	-0.128664	1.09328	Efcab2	EF-hand calcium binding domain 2
10438049	0.0177004	-0.127089	1.09209	Spag6	sperm associated antigen 6
10343676	0.0177454	-0.383617	1.30461	---	---
10439881	0.017774	-0.131116	1.09514	---	---
10508253	0.0178092	0.165274	1.12138	Dlgap3	discs, large (Drosophila) homolog-associated protein 3
10484551	0.0178138	0.103258	1.0742	---	---
10341239	0.0178347	0.28388	1.21746	---	---
10584506	0.0178442	0.131813	1.09567	Olfr967	olfactory receptor 967
10420097	0.0178495	-0.0967418	1.06936	Tinf2	Terf1 (TRF1)-interacting nuclear factor 2
10360090	0.0178665	-0.0805072	1.05739	Ppox	protoporphyrinogen oxidase
10377725	0.0178695	0.119369	1.08626	Dlg4	discs, large homolog 4 (Drosophila)
10538377	0.0179134	0.130964	1.09502	Wipf3	WAS/WASL interacting protein family, member 3
10445232	0.0179243	-0.0849177	1.06063	---	---
10578021	0.0179474	0.179785	1.13272	EG628189	predicted gene, EG628189
10366517	0.0179892	-0.134639	1.09782	4933400F03Rik	RIKEN cDNA 4933400F03 gene
10342214	0.0180222	0.325995	1.25353	---	---
10401136	0.0180519	-0.114433	1.08255	EG230765	predicted gene, EG230765
10500720	0.018092	-0.0753871	1.05364	Slc22a15	solute carrier family 22 (organic anion/cation transporter), member 15
10414137	0.0181164	0.115457	1.08332	Grid1	glutamate receptor, ionotropic, delta 1
10551981	0.0181208	0.0744682	1.05297	U2af1l4	U2 small nuclear RNA auxiliary factor 1-like 4
10338189	0.018123	0.202043	1.15033	---	---
10604503	0.018131	0.141217	1.10283	Olfr1324	olfactory receptor 1324
10461176	0.0181335	-0.0982255	1.07046	Stx5a	syntaxin 5A
10339736	0.0181349	-0.201436	1.14984	---	---
10598207	0.018165	0.161182	1.1182	---	---
10492402	0.0181682	0.221842	1.16622	Kcnab1	potassium voltage-gated channel, shaker-related subfamily, beta member 1
10348994	0.0182268	0.119067	1.08603	---	---
10350594	0.0182715	0.167141	1.12283	Ivns1abp	influenza virus NS1A binding protein
10447480	0.0183041	-0.0898381	1.06425	---	---
10339694	0.0183062	0.299188	1.23045	---	---
10430596	0.018308	0.133268	1.09678	Unc84b	unc-84 homolog B (C. elegans)
10603208	0.0183129	0.18487	1.13671	Mid1	midline 1
10340989	0.0183204	0.228403	1.17154	---	---
10542857	0.0183323	-0.131921	1.09575	Far2	fatty acyl CoA reductase 2
10381539	0.0183979	-0.149041	1.10883	G6pc3	glucose 6 phosphatase, catalytic, 3
10423647	0.0184195	0.122269	1.08845	Kcns2	K+ voltage-gated channel, subfamily S, 2
10472162	0.0184199	-0.152681	1.11163	Gpd2	glycerol phosphate dehydrogenase 2, mitochondrial
10561170	0.0184533	0.0952565	1.06826	Egln2	EGL nine homolog 2 (C. elegans)
10504470	0.0185051	0.0970845	1.06961	Melk	maternal embryonic leucine zipper kinase
10555881	0.0185055	0.120986	1.08748	Olfr657	olfactory receptor 657
10474700	0.0185513	-0.157261	1.11517	Thbs1	thrombospondin 1
10370946	0.0185584	-0.0970513	1.06959	Mobkl2a	MOB1, Mps One Binder kinase activator-like 2A (yeast)
10557231	0.0186186	0.168531	1.12391	EG628696	predicted gene, EG628696
10339380	0.0186335	-0.312532	1.24189	---	---
10497920	0.0186524	0.0852285	1.06086	Ankrd50	ankyrin repeat domain 50
10360463	0.0186631	0.186644	1.13811	Pld5	phospholipase D family, member 5
10573578	0.0186668	-0.113493	1.08184	BC056474	cDNA sequence BC056474
10455108	0.0186671	-0.170408	1.12538	Pcdhb16	protocadherin beta 16
10402020	0.0186875	0.102568	1.07368	Eml5	echinoderm microtubule associated protein like 5
10388958	0.0186927	-0.160619	1.11777	Evi2a	ecotropic viral integration site 2a
10575328	0.0187312	-0.10104	1.07255	Phlppl	PH domain and leucine rich repeat protein phosphatase-like
10573515	0.0187319	-0.0874588	1.0625	2310036O22Rik	RIKEN cDNA 2310036O22 gene
10343048	0.0187499	0.110297	1.07945	---	---
10339868	0.0188103	0.257595	1.19548	---	---
10506743	0.0188257	-0.0771418	1.05493	0610037L13Rik	RIKEN cDNA 0610037L13 gene
10499873	0.0188495	0.14173	1.10323	A030004J04Rik	RIKEN cDNA A030004J04 gene
10492951	0.0188569	0.122806	1.08885	---	---
10429298	0.0188688	-0.0880387	1.06292	Trappc9	trafficking protein particle complex 9
10341637	0.0188919	-0.107173	1.07712	---	---
10439218	0.0189063	0.0870691	1.06221	Pdia5	protein disulfide isomerase associated 5
10492682	0.0189984	0.187363	1.13868	1110032E23Rik	RIKEN cDNA 1110032E23 gene
10340791	0.0189989	0.234251	1.1763	---	---
10377473	0.0190381	-0.123589	1.08944	Aloxe3	arachidonate lipoxygenase 3
10399892	0.0190622	-0.151668	1.11085	Gpr22	G protein-coupled receptor 22
10453811	0.0190787	-0.141049	1.10271	AK220484	cDNA sequence AK220484
10527605	0.0190826	0.0908891	1.06503	C130038G02Rik	RIKEN cDNA C130038G02 gene
10343118	0.0190881	0.140243	1.10209	---	---
10343829	0.0191426	0.132844	1.09645	---	---
10537076	0.0191513	0.0951679	1.06819	---	---
10594199	0.0191753	0.0921873	1.06599	Thsd4	thrombospondin, type I, domain containing 4
10522388	0.01918	0.203693	1.15164	Slc10a4	solute carrier family 10 (sodium/bile acid cotransporter family), member 4
10462796	0.0191813	-0.118243	1.08541	Kif11	kinesin family member 11
10583286	0.0191861	0.229366	1.17232	Gpr83	G protein-coupled receptor 83
10479933	0.0192142	0.136852	1.0995	OTTMUSG00000011757	predicted gene, OTTMUSG00000011757
10454077	0.0192204	-0.0800225	1.05703	---	---
10601099	0.019231	-0.0738133	1.05249	Med12	mediator of RNA polymerase II transcription, subunit 12 homolog (yeast)
10542911	0.0192436	-0.169912	1.12499	Samd9l	sterile alpha motif domain containing 9-like
10459747	0.0192757	0.160955	1.11803	Mapk4	mitogen-activated protein kinase 4
10342053	0.0193105	-0.10247	1.07361	---	---
10405576	0.0193273	0.148616	1.10851	Fbxl21	F-box and leucine-rich repeat protein 21
10341704	0.0193526	0.284326	1.21784	---	---
10564220	0.0193592	-0.168401	1.12381	---	---
10591164	0.0194042	-0.124348	1.09002	---	---
10572928	0.0194437	0.263076	1.20003	Rasd2	RASD family, member 2
10529903	0.0194449	0.152322	1.11136	Fam184b	family with sequence similarity 184, member B
10338789	0.0194489	0.113168	1.0816	---	---
10341783	0.0194712	-0.215611	1.1612	---	---
10342734	0.0194876	-0.462356	1.37779	---	---
10598757	0.0194927	0.112186	1.08087	Gpr82	G protein-coupled receptor 82
10604745	0.0195258	-0.272465	1.20787	Gpr101	G protein-coupled receptor 101
10340223	0.0195262	0.307478	1.23754	---	---
10438262	0.0195287	0.0778155	1.05542	Slc25a1	solute carrier family 25 (mitochondrial carrier, citrate transporter), member 1
10338620	0.0195315	-0.334481	1.26092	---	---
10538093	0.0195384	0.130383	1.09458	EG330305	predicted gene, EG330305
10472738	0.0195559	0.10853	1.07813	4833418A01Rik	RIKEN cDNA 4833418A01 gene
10412826	0.0195917	0.135987	1.09884	---	---
10442292	0.0196041	0.110936	1.07993	Vmn2r113	vomeronasal 2, receptor 113
10451721	0.0196071	0.165628	1.12165	Dazl	deleted in azoospermia-like
10342301	0.0196287	0.12161	1.08795	---	---
10518726	0.0196704	0.10734	1.07724	Slc25a33	solute carrier family 25, member 33
10469046	0.0196908	-0.175703	1.12951	Phyh	phytanoyl-CoA hydroxylase
10341776	0.019691	0.159698	1.11705	---	---
10451955	0.0197185	0.0974487	1.06988	Sema6b	sema domain, transmembrane domain (TM), and cytoplasmic domain, (semaphorin) 6B
10451974	0.0197185	0.0974487	1.06988	Sema6b	sema domain, transmembrane domain (TM), and cytoplasmic domain, (semaphorin) 6B
10382462	0.0197242	0.0847421	1.0605	Slc9a3r1	solute carrier family 9 (sodium/hydrogen exchanger), member 3 regulator 1
10572089	0.0197885	-0.105611	1.07595	Nat2	N-acetyltransferase 2 (arylamine N-acetyltransferase)
10596072	0.0197993	-0.141432	1.103	3222402P14Rik	RIKEN cDNA 3222402P14 gene
10439845	0.0198211	0.128268	1.09298	EG433024	predicted gene, EG433024
10566966	0.0198305	-0.085456	1.06102	Eif4g2	eukaryotic translation initiation factor 4, gamma 2
10524314	0.0198665	0.0924407	1.06617	Pitpnb	phosphatidylinositol transfer protein, beta
10435226	0.0198669	-0.0985533	1.0707	Snx4	sorting nexin 4
10340109	0.0198723	0.211028	1.15751	---	---
10339688	0.0198819	0.227034	1.17043	---	---
10426645	0.0198968	0.0918072	1.0657	B430209F14Rik	RIKEN cDNA B430209F14 gene
10359713	0.0199007	-0.119717	1.08652	Sft2d2	SFT2 domain containing 2
10581505	0.0199183	-0.077064	1.05487	Rpl10	ribosomal protein 10
10441864	0.019926	-0.0785743	1.05597	Mllt4	myeloid/lymphoid or mixed-lineage leukemia (trithorax homolog, Drosophila); translocated to, 4
10516544	0.0199286	0.174189	1.12833	Hpca	hippocalcin
10485622	0.0199305	-0.152082	1.11117	Qser1	glutamine and serine rich 1
10442219	0.0199576	-0.121853	1.08813	Zfp52	zinc finger protein 52
10460072	0.0199801	-0.125361	1.09078	Cndp1	carnosine dipeptidase 1 (metallopeptidase M20 family)
10341956	0.0200065	-0.116593	1.08417	---	---
10591715	0.0200117	0.075918	1.05403	Zfp653	zinc finger protein 653
10556208	0.020024	-0.103506	1.07438	D930014E17Rik	RIKEN cDNA D930014E17 gene
10391242	0.0201287	-0.0566713	1.04006	Rab5c	RAB5C, member RAS oncogene family
10559750	0.0201534	0.126712	1.0918	V1rd1	vomeronasal 1 receptor, D1
10343330	0.0201783	0.386808	1.3075	---	---
10344721	0.020194	0.126131	1.09136	---	---
10442914	0.0202007	-0.0966349	1.06928	0610011F06Rik	RIKEN cDNA 0610011F06 gene
10538783	0.0202335	0.142109	1.10352	C130060K24Rik	RIKEN cDNA C130060K24 gene
10376988	0.0202483	-0.089179	1.06376	Zkscan6	zinc finger with KRAB and SCAN domains 6
10392415	0.0203307	0.270251	1.20602	Rgs9	regulator of G-protein signaling 9
10367828	0.0203393	0.226652	1.17012	---	---
10340608	0.0203421	0.257801	1.19565	---	---
10534988	0.020357	0.129617	1.094	---	---
10343689	0.0203592	0.183481	1.13562	---	---
10548677	0.0203984	0.115707	1.08351	Tas2r140	taste receptor, type 2, member 140
10495518	0.0204675	-0.182478	1.13483	Olfm3	olfactomedin 3
10359097	0.0204741	-0.139111	1.10123	Tor1aip1	torsin A interacting protein 1
10529402	0.0204815	0.0879581	1.06286	Tnip2	TNFAIP3 interacting protein 2
10601585	0.0204905	0.124667	1.09026	---	---
10342632	0.0205158	0.123112	1.08908	---	---
10494335	0.0205663	-0.122692	1.08876	Otud7b	OTU domain containing 7B
10547657	0.0205725	0.146918	1.1072	C3ar1	complement component 3a receptor 1
10473779	0.0206373	0.123158	1.08912	Cugbp1	CUG triplet repeat, RNA binding protein 1
10370911	0.0206579	0.139903	1.10183	Klf16	Kruppel-like factor 16
10530854	0.0206687	0.165284	1.12139	Srd5a2l2	steroid 5 alpha-reductase 2-like 2
10408062	0.0207022	0.113423	1.08179	Olfr1362	olfactory receptor 1362
10375815	0.0207143	0.201874	1.15019	---	---
10342608	0.020729	-0.179795	1.13272	---	---
10342630	0.0207366	-0.250313	1.18946	---	---
10467425	0.0207756	0.109576	1.07891	Sorbs1	sorbin and SH3 domain containing 1
10371415	0.0207817	0.187474	1.13877	---	---
10426467	0.02079	-0.114989	1.08297	Tmem117	transmembrane protein 117
10426611	0.0208488	0.160513	1.11768	Cacnb3	calcium channel, voltage-dependent, beta 3 subunit
10361191	0.020854	0.112572	1.08115	Syt14	synaptotagmin XIV
10477777	0.0208817	-0.0972677	1.06975	Ergic3	ERGIC and golgi 3
10382980	0.0208874	-0.109413	1.07879	Syngr2	synaptogyrin 2
10388728	0.0209031	0.147431	1.1076	---	---
10502785	0.0209946	-0.132413	1.09613	---	---
10439514	0.0210324	-0.120879	1.0874	Gap43	growth associated protein 43
10341043	0.0210375	0.174085	1.12825	---	---
10394685	0.0210734	0.0950033	1.06807	Ntsr2	neurotensin receptor 2
10579991	0.0210815	0.100571	1.0722	EG546077	predicted gene, EG546077
10536405	0.0210847	0.164666	1.12091	---	---
10419874	0.0211093	-0.103784	1.07459	Slc22a17	solute carrier family 22 (organic cation transporter), member 17
10469312	0.0211201	-0.1121	1.0808	Pter	phosphotriesterase related
10443301	0.0211245	0.0772563	1.05501	Zfp523	zinc finger protein 523
10433104	0.0211379	0.0973891	1.06984	Zfp385a	zinc finger protein 385A
10376414	0.0211529	0.127783	1.09261	Olfr313	olfactory receptor 313
10370999	0.0211532	0.157103	1.11505	Lingo3	leucine rich repeat and Ig domain containing 3
10485597	0.0212685	-0.0923755	1.06612	Depdc7	DEP domain containing 7
10539111	0.0212733	-0.0905649	1.06479	Tmem150	transmembrane protein 150
10363921	0.0212832	-0.146543	1.10691	Pcdh15	protocadherin 15
10592378	0.0212879	0.117532	1.08488	Olfr918	olfactory receptor 918
10343873	0.0212899	0.246734	1.18652	---	---
10484747	0.0212923	0.183328	1.1355	Olfr1182	olfactory receptor 1182
10380321	0.0213088	0.0647147	1.04588	Mbtd1	mbt domain containing 1
10435489	0.0213089	-0.0879743	1.06288	Ccdc58	coiled-coil domain containing 58
10508012	0.0213344	0.0905143	1.06475	Rspo1	R-spondin homolog (Xenopus laevis)
10517655	0.02135	-0.157332	1.11522	Pla2g5	phospholipase A2, group V
10548735	0.0213599	-0.140449	1.10225	Dusp16	dual specificity phosphatase 16
10585331	0.0214132	-0.121142	1.0876	Exph5	exophilin 5
10594540	0.0214155	0.0821322	1.05858	Plekho2	pleckstrin homology domain containing, family O member 2
10416974	0.0214163	-0.0891774	1.06376	Gpc6	glypican 6
10440170	0.0214351	0.203356	1.15137	Olfr198	olfactory receptor 198
10438672	0.0214563	-0.0800248	1.05704	Tbccd1	TBCC domain containing 1
10405757	0.0214953	0.0802635	1.05721	2010111I01Rik	RIKEN cDNA 2010111I01 gene
10525419	0.021497	-0.104523	1.07514	P2rx7	purinergic receptor P2X, ligand-gated ion channel, 7
10343072	0.0215195	0.289508	1.22222	---	---
10594879	0.021553	-0.120836	1.08736	Tcf12	transcription factor 12
10568399	0.0215637	0.07367	1.05239	Tial1	Tia1 cytotoxic granule-associated RNA binding protein-like 1
10338842	0.0215882	0.273633	1.20885	---	---
10341968	0.021682	-0.320866	1.24908	---	---
10434643	0.0217175	-0.070782	1.05029	Psmb3	proteasome (prosome, macropain) subunit, beta type 3
10399663	0.021718	0.0659362	1.04676	---	---
10399457	0.0217267	-0.118176	1.08536	Akr1b3	aldo-keto reductase family 1, member B3 (aldose reductase)
10378914	0.0217465	0.0624409	1.04423	Myo18a	myosin XVIIIA
10343708	0.0217534	0.216003	1.16151	---	---
10559724	0.0217662	0.120268	1.08694	V1rd3	vomeronasal 1 receptor, D3
10531994	0.0217875	-0.105726	1.07604	Mpa2l	macrophage activation 2 like
10339086	0.0218291	0.262643	1.19967	---	---
10409943	0.0218357	0.13325	1.09676	Ctsm	cathepsin M
10412454	0.0218357	0.13325	1.09676	Ctsm	cathepsin M
10505839	0.0218704	-0.156113	1.11428	---	---
10598569	0.0218733	-0.127761	1.0926	EG434729	predicted gene, EG434729
10361131	0.021882	-0.209201	1.15605	---	---
10422512	0.0218852	-0.156276	1.11441	a2ld1	AIG2-like domain 1
10494419	0.021933	0.129193	1.09368	---	---
10593499	0.0219537	0.120993	1.08748	AI593442	expressed sequence AI593442
10420030	0.0220093	-0.127308	1.09225	Psme2	proteasome (prosome, macropain) 28 subunit, beta
10539653	0.0220102	0.101643	1.07299	Tprkb	Tp53rk binding protein
10429560	0.0220152	0.14558	1.10618	Ly6i	lymphocyte antigen 6 complex, locus I
10365983	0.022045	-0.196053	1.14556	Lum	lumican
10338089	0.0221251	0.195352	1.145	---	---
10562500	0.0221263	0.154891	1.11334	Dpy19l3	dpy-19-like 3 (C. elegans)
10340839	0.0221364	-0.278018	1.21253	---	---
10596403	0.0221391	0.136826	1.09948	EG665033	predicted gene, EG665033
10469622	0.0221541	0.116778	1.08431	Gpr158	G protein-coupled receptor 158
10368380	0.0221607	-0.112623	1.08119	L3mbtl3	l(3)mbt-like 3 (Drosophila)
10533145	0.0222306	0.0839452	1.05991	Tpcn1	two pore channel 1
10520638	0.022272	-0.077848	1.05544	0610007C21Rik	RIKEN cDNA 0610007C21 gene
10551273	0.0222778	-0.113643	1.08196	Cyp2g1	cytochrome P450, family 2, subfamily g, polypeptide 1
10498657	0.0223089	0.137735	1.10018	---	---
10340827	0.0223137	0.145645	1.10623	---	---
10340844	0.0223221	0.193043	1.14317	---	---
10379779	0.0223479	-0.104526	1.07514	Ddx52	DEAD (Asp-Glu-Ala-Asp) box polypeptide 52
10381603	0.022352	0.0693634	1.04925	Fzd2	frizzled homolog 2 (Drosophila)
10607401	0.0224083	-0.166231	1.12212	---	---
10476276	0.0224476	-0.106152	1.07635	D430028G21Rik	RIKEN cDNA D430028G21 gene
10343672	0.0224485	-0.113469	1.08183	---	---
10363118	0.0224543	-0.113637	1.08195	Dcbld1	discoidin, CUB and LCCL domain containing 1
10498871	0.0224753	-0.132503	1.09619	Tmem144	transmembrane protein 144
10576062	0.0224972	0.101839	1.07314	Jph3	junctophilin 3
10566377	0.0225151	0.134246	1.09752	Olfr655	olfactory receptor 655
10478647	0.0225637	0.0732233	1.05206	Slc12a5	solute carrier family 12, member 5
10360003	0.0225871	0.0882577	1.06309	Dusp12	dual specificity phosphatase 12
10497711	0.0226235	-0.109492	1.07885	---	---
10553301	0.0226408	-0.094342	1.06758	Ldha	lactate dehydrogenase A
10492815	0.0226696	-0.107109	1.07707	Tmem154	transmembrane protein 154
10436830	0.0226763	-0.142079	1.10349	Ifnar2	interferon (alpha and beta) receptor 2
10599654	0.0226773	-0.127945	1.09274	Cxx1c	CAAX box 1 homolog C (human)
10339916	0.0226838	0.329057	1.25619	---	---
10528385	0.02271	0.198081	1.14717	Reln	reelin
10396511	0.0227173	-0.0906198	1.06483	Syne2	synaptic nuclear envelope 2
10485786	0.0227186	0.14853	1.10844	Olfr1298	olfactory receptor 1298
10383982	0.022758	0.111469	1.08033	Znrf3	zinc and ring finger 3
10564667	0.0227846	0.126816	1.09188	Ntrk3	neurotrophic tyrosine kinase, receptor, type 3
10340928	0.0227858	0.335587	1.26189	---	---
10506052	0.0227883	0.160014	1.1173	---	---
10403743	0.0228134	0.176106	1.12983	Inhba	inhibin beta-A
10467962	0.022822	0.128472	1.09314	Pkd2l1	polycystic kidney disease 2-like 1
10395612	0.0228664	-0.106716	1.07677	G2e3	G2/M-phase specific E3 ubiquitin ligase
10339105	0.0228921	-0.38378	1.30476	---	---
10581650	0.0228999	0.132114	1.0959	Chst4	carbohydrate (chondroitin 6/keratan) sulfotransferase 4
10552516	0.0229094	0.240954	1.18177	Klk6	kallikrein related-peptidase 6
10525553	0.0229204	0.0861699	1.06155	---	---
10534660	0.0229716	0.140057	1.10195	Ap1s1	adaptor protein complex AP-1, sigma 1
10458940	0.0229718	-0.0917174	1.06564	Zfp608	zinc finger protein 608
10415176	0.0229999	-0.0816921	1.05826	Dhrs4	dehydrogenase/reductase (SDR family) member 4
10364038	0.0230191	0.106033	1.07626	Upb1	ureidopropionase, beta
10464594	0.0230232	0.15822	1.11591	BC021614	cDNA sequence BC021614
10340010	0.0230799	0.300559	1.23162	---	---
10455123	0.0231785	-0.168195	1.12365	Pcdhb19	protocadherin beta 19
10521085	0.0231942	0.0829419	1.05918	---	---
10589886	0.0231964	0.160377	1.11758	4930520O04Rik	RIKEN cDNA 4930520O04 gene
10350102	0.0232296	0.117691	1.085	Ptpn7	protein tyrosine phosphatase, non-receptor type 7
10409031	0.0232646	0.127696	1.09255	Dek	DEK oncogene (DNA binding)
10449266	0.0232661	-0.106717	1.07678	Itfg3	integrin alpha FG-GAP repeat containing 3
10562260	0.0232715	-0.10416	1.07487	Gramd1a	GRAM domain containing 1A
10453855	0.0232967	0.0975979	1.06999	---	---
10470135	0.0233421	0.119709	1.08652	---	---
10341127	0.0233594	0.0848826	1.0606	---	---
10340388	0.0233657	0.163311	1.11985	---	---
10524089	0.0234054	0.105652	1.07598	Plcxd1	phosphatidylinositol-specific phospholipase C, X domain containing 1
10484830	0.023409	0.176446	1.1301	Olfr1245	olfactory receptor 1245
10535807	0.0234389	0.0719205	1.05112	Flt1	FMS-like tyrosine kinase 1
10480423	0.0234417	0.098254	1.07048	Abi1	abl-interactor 1
10405191	0.023457	-0.0695362	1.04938	Secisbp2	SECIS binding protein 2
10571233	0.0234834	-0.0872049	1.06231	Fut10	fucosyltransferase 10
10338600	0.0235206	-0.184706	1.13659	---	---
10360506	0.0235342	0.0977507	1.0701	Akt3	thymoma viral proto-oncogene 3
10497285	0.0235498	-0.103356	1.07427	Impa1	inositol (myo)-1(or 4)-monophosphatase 1
10453743	0.0235515	-0.136695	1.09938	---	---
10552044	0.0235529	0.0911598	1.06523	Dmkn	dermokine
10566767	0.0235666	-0.0902045	1.06452	St5	suppression of tumorigenicity 5
10526838	0.023573	-0.207956	1.15505	---	---
10341750	0.0235745	0.234837	1.17677	---	---
10341673	0.0236393	-0.354946	1.27894	---	---
10592176	0.0236598	0.133596	1.09703	D730048I06Rik	RIKEN cDNA D730048I06 gene
10341068	0.023706	0.128547	1.09319	---	---
10339002	0.0237284	0.207533	1.15471	---	---
10428619	0.0237858	-0.445397	1.36169	Enpp2	ectonucleotide pyrophosphatase/phosphodiesterase 2
10338876	0.02379	-0.182259	1.13466	---	---
10593490	0.0238182	-0.0434467	1.03057	EG629557	predicted gene, EG629557
10579313	0.0238962	0.105018	1.07551	Ssbp4	single stranded DNA binding protein 4
10555027	0.0239031	-0.122917	1.08893	Gab2	growth factor receptor bound protein 2-associated protein 2
10447675	0.0239277	-0.0985484	1.0707	Rnaset2a	ribonuclease T2A
10571770	0.0239446	0.162941	1.11957	---	---
10503192	0.0239962	-0.0925953	1.06629	Chd7	chromodomain helicase DNA binding protein 7
10343223	0.0240344	0.225776	1.16941	---	---
10389601	0.0240368	-0.0852601	1.06088	1200011M11Rik	RIKEN cDNA 1200011M11 gene
10420616	0.0240453	0.116997	1.08448	Sgcg	sarcoglycan, gamma (dystrophin-associated glycoprotein)
10376269	0.024061	-0.0848845	1.0606	Galnt10	UDP-N-acetyl-alpha-D-galactosamine:polypeptide N-acetylgalactosaminyltransferase 10
10342126	0.0240771	0.157833	1.11561	---	---
10526943	0.0240858	0.0820475	1.05852	Gpr146	G protein-coupled receptor 146
10515399	0.0241048	-0.0902068	1.06452	Plk3	polo-like kinase 3 (Drosophila)
10574676	0.0241189	-0.12218	1.08838	Nol3	nucleolar protein 3 (apoptosis repressor with CARD domain)
10455061	0.0241559	-0.138051	1.10042	Pcdhb4	protocadherin beta 4
10432918	0.0241697	-0.138118	1.10047	Krt8	keratin 8
10597052	0.0241704	0.107976	1.07772	Fbxw15	F-box and WD-40 domain protein 15
10419471	0.0241939	-0.0704906	1.05007	Tep1	telomerase associated protein 1
10468049	0.0241952	-0.084464	1.06029	Poll	polymerase (DNA directed), lambda
10394093	0.0242298	-0.0645525	1.04576	BC017643	cDNA sequence BC017643
10596583	0.0242459	0.0886947	1.06341	Dock3	dedicator of cyto-kinesis 3
10482880	0.024247	-0.0931958	1.06673	Baz2b	bromodomain adjacent to zinc finger domain, 2B
10430020	0.0242559	-0.125411	1.09082	Vps28	vacuolar protein sorting 28 (yeast)
10341837	0.0242564	0.192098	1.14242	---	---
10489065	0.0242599	-0.106287	1.07645	Ndrg3	N-myc downstream regulated gene 3
10349065	0.0242658	-0.106008	1.07625	Zcchc2	zinc finger, CCHC domain containing 2
10534152	0.0242829	0.0959925	1.0688	Wbscr17	Williams-Beuren syndrome chromosome region 17 homolog (human)
10594582	0.024324	-0.0967668	1.06937	Snx22	sorting nexin 22
10344430	0.0243626	0.170155	1.12518	---	---
10460616	0.0244006	-0.0529233	1.03736	Cfl1	cofilin 1, non-muscle
10590529	0.0244124	-0.10355	1.07441	Tmem42	transmembrane protein 42
10343227	0.0244239	-0.07532	1.05359	---	---
10449295	0.0244506	-0.0867835	1.062	Cuta	cutA divalent cation tolerance homolog (E. coli)
10606835	0.0244662	-0.10881	1.07834	Bex2	brain expressed X-linked 2
10414790	0.0244857	0.113038	1.0815	---	---
10414900	0.0244857	0.113038	1.0815	---	---
10520800	0.0245556	-0.0678646	1.04816	Gpn1	GPN-loop GTPase 1
10339831	0.0245568	0.235498	1.17731	---	---
10340359	0.0246055	0.211292	1.15772	---	---
10480459	0.0246091	-0.114918	1.08291	Hnmt	histamine N-methyltransferase
10484632	0.0246244	0.149537	1.10921	Olfr141	olfactory receptor 141
10447891	0.0246247	0.0804275	1.05733	Acat2	acetyl-Coenzyme A acetyltransferase 2
10490203	0.0246412	-0.367755	1.29034	---	---
10425578	0.0246437	0.0644637	1.0457	Zc3h7b	zinc finger CCCH type containing 7B
10495197	0.0246899	0.112972	1.08145	---	---
10481566	0.0247026	0.0848893	1.06061	Fibcd1	fibrinogen C domain containing 1
10542993	0.0247064	-0.271923	1.20742	Pon3	paraoxonase 3
10343319	0.0247222	0.303114	1.2338	---	---
10550394	0.0247311	0.113676	1.08198	Ptgir	prostaglandin I receptor (IP)
10352661	0.0247502	-0.0873838	1.06244	Ptpn14	protein tyrosine phosphatase, non-receptor type 14
10483563	0.0247787	0.134823	1.09796	Tlk1	tousled-like kinase 1
10505000	0.0247817	-0.103176	1.07414	Nipsnap3a	nipsnap homolog 3A (C. elegans)
10341558	0.0247838	0.25526	1.19355	---	---
10369028	0.0248174	0.110351	1.07949	Gprc6a	G protein-coupled receptor, family C, group 6, member A
10339808	0.0248637	0.253892	1.19242	---	---
10418835	0.0248943	0.154609	1.11312	Slc18a3	solute carrier family 18 (vesicular monoamine), member 3
10579125	0.0249893	-0.0729934	1.0519	Gatad2a	GATA zinc finger domain containing 2A
10394912	0.0250173	0.1032	1.07415	---	---
10343741	0.0250179	-0.129446	1.09387	---	---
10475247	0.0250279	-0.101211	1.07267	Tmem62	transmembrane protein 62
10338688	0.0250377	0.143089	1.10427	---	---
10496580	0.0250565	-0.117465	1.08483	Gbp3	guanylate binding protein 3
10531610	0.0250676	0.178053	1.13136	Rasgef1b	RasGEF domain family, member 1B
10475648	0.0251164	-0.0959984	1.0688	Dtwd1	DTW domain containing 1
10604135	0.0251319	0.0844552	1.06029	Dppa3	developmental pluripotency-associated 3
10548616	0.0251358	0.094066	1.06737	---	---
10338777	0.0251583	-0.305106	1.23551	---	---
10575184	0.0251584	-0.0758691	1.054	Wwp2	WW domain containing E3 ubiquitin protein ligase 2
10414468	0.0251593	0.168258	1.1237	Olfr727	olfactory receptor 727
10433578	0.0251813	0.0846397	1.06042	Snn	stannin
10587194	0.0252189	0.140102	1.10198	Gnb5	guanine nucleotide binding protein (G protein), beta 5
10341290	0.0252833	0.241532	1.18225	---	---
10566144	0.025301	-0.102287	1.07347	Trim21	tripartite motif-containing 21
10358597	0.0253047	0.14843	1.10836	Hmcn1	hemicentin 1
10339133	0.0253232	0.199407	1.14823	---	---
10533246	0.0254194	-0.0917014	1.06563	Oas1g	2'-5' oligoadenylate synthetase 1G
10444780	0.0254448	-0.161677	1.11859	H2-D1	histocompatibility 2, D region locus 1
10387316	0.0254689	-0.0783438	1.05581	Chd3	chromodomain helicase DNA binding protein 3
10512288	0.0254897	-0.0675736	1.04795	2810432D09Rik	RIKEN cDNA 2810432D09 gene
10392685	0.0254957	0.149024	1.10882	BC006965	cDNA sequence BC006965
10501762	0.0255311	-0.156447	1.11454	Snx7	sorting nexin 7
10343578	0.025537	0.274629	1.20968	---	---
10412038	0.02563	0.186489	1.13799	Zswim6	zinc finger, SWIM domain containing 6
10584013	0.0256476	0.121298	1.08771	---	---
10436865	0.0256648	-0.122381	1.08853	Ifngr2	interferon gamma receptor 2
10424070	0.0256926	-0.0967397	1.06935	EG665146	predicted gene, EG665146
10372082	0.0256956	-0.160188	1.11743	Nudt4	nudix (nucleoside diphosphate linked moiety X)-type motif 4
10584600	0.0257299	-0.122325	1.08849	---	---
10339979	0.0257428	0.285234	1.21861	---	---
10473485	0.0257608	0.157505	1.11536	Olfr1030	olfactory receptor 1030
10547100	0.0257885	0.15677	1.11479	Plxnd1	plexin D1
10388267	0.0258013	0.143573	1.10464	Olfr378	olfactory receptor 378
10491885	0.0258072	-0.11213	1.08082	Pcdh10	protocadherin 10
10587554	0.0258133	0.120401	1.08704	Tpbg	trophoblast glycoprotein
10605766	0.0258234	-0.10309	1.07407	Maged1	melanoma antigen, family D, 1
10357514	0.0258541	0.154675	1.11317	---	---
10437080	0.0258999	0.0727653	1.05173	Ttc3	tetratricopeptide repeat domain 3
10410388	0.0259347	0.295425	1.22725	E430024C06Rik	RIKEN cDNA E430024C06 gene
10410386	0.0259347	0.295425	1.22725	E430024C06Rik	RIKEN cDNA E430024C06 gene
10343639	0.0259626	-0.193664	1.14366	---	---
10513256	0.0259958	-0.122625	1.08871	Lpar1	lysophosphatidic acid receptor 1
10455647	0.0260307	-0.12172	1.08803	Tnfaip8	tumor necrosis factor, alpha-induced protein 8
10442887	0.0260841	0.181602	1.13414	Fbxl16	F-box and leucine-rich repeat protein 16
10549025	0.0260935	0.128811	1.09339	Slco1a6	solute carrier organic anion transporter family, member 1a6
10339807	0.026145	0.12843	1.0931	---	---
10339029	0.0261659	-0.279629	1.21388	---	---
10536209	0.0261669	0.106972	1.07697	Gngt1	guanine nucleotide binding protein (G protein), gamma transducing activity polypeptide 1
10395103	0.026184	0.14632	1.10674	Pxdn	peroxidasin homolog (Drosophila)
10444028	0.0261858	0.0748558	1.05326	Kank3	KN motif and ankyrin repeat domains 3
10342643	0.0261892	0.302409	1.2332	---	---
10597011	0.026225	0.10172	1.07305	Fbxw12	F-box and WD-40 domain protein 12
10441038	0.0262519	0.0878906	1.06282	Hlcs	holocarboxylase synthetase (biotin- [propriony-Coenzyme A-carboxylase (ATP-hydrolysing)] ligase)
10338627	0.0262615	0.174569	1.12863	---	---
10377652	0.0263413	-0.0902827	1.06458	Gps2	G protein pathway suppressor 2
10347277	0.0263655	-0.243256	1.18366	Igfbp2	insulin-like growth factor binding protein 2
10552125	0.02637	-0.131159	1.09517	Pepd	peptidase D
10353317	0.0263898	-0.128244	1.09296	---	---
10503464	0.0264652	0.138446	1.10072	Cngb3	cyclic nucleotide gated channel beta 3
10601086	0.0265125	0.156577	1.11464	---	---
10342634	0.0265234	0.204243	1.15208	---	---
10363905	0.0265444	-0.0933493	1.06684	Zwint	ZW10 interactor
10341325	0.0265709	0.137425	1.09994	---	---
10339805	0.0265784	0.192646	1.14286	---	---
10490352	0.026594	0.0965329	1.0692	Taf4a	TAF4A RNA polymerase II, TATA box binding protein (TBP)-associated factor
10439710	0.0266411	-0.0942839	1.06754	Phldb2	pleckstrin homology-like domain, family B, member 2
10465619	0.0266536	0.0682653	1.04846	Flrt1	fibronectin leucine rich transmembrane protein 1
10607694	0.0267716	-0.0742076	1.05278	Syap1	synapse associated protein 1
10563872	0.0268309	-0.213113	1.15919	Gabra5	gamma-aminobutyric acid (GABA-A) receptor, subunit alpha 5
10556076	0.0269103	-0.141201	1.10282	Olfml1	olfactomedin-like 1
10440145	0.0269348	0.144188	1.10511	Olfr180	olfactory receptor 180
10553080	0.0269355	0.138255	1.10057	Car11	carbonic anhydrase 11
10406229	0.0269479	-0.20412	1.15198	Pcsk1	proprotein convertase subtilisin/kexin type 1
10604873	0.0269564	0.197251	1.14651	---	---
10604875	0.0269564	0.197251	1.14651	---	---
10362404	0.0269574	-0.0924712	1.06619	Trdn	triadin
10440091	0.0269682	-0.236003	1.17773	Col8a1	collagen, type VIII, alpha 1
10421418	0.0270071	0.100935	1.07247	Epb4.9	erythrocyte protein band 4.9
10391178	0.027011	0.0615371	1.04358	Dnajc7	DnaJ (Hsp40) homolog, subfamily C, member 7
10339502	0.0270616	-0.104241	1.07493	---	---
10571724	0.0270791	0.0934587	1.06692	---	---
10340276	0.0270832	0.206933	1.15423	---	---
10484701	0.0271255	0.138609	1.10084	Olfr1156	olfactory receptor 1156
10461711	0.0271466	0.183513	1.13565	Olfr1433	olfactory receptor 1433
10545065	0.0271621	0.18898	1.13996	Gprin3	GPRIN family member 3
10530772	0.0271633	0.121937	1.08819	Nmu	neuromedin U
10344467	0.0272117	0.156872	1.11487	---	---
10601854	0.0272309	-0.161381	1.11836	Wbp5	WW domain binding protein 5
10449152	0.0272748	0.0726957	1.05168	Rab40c	Rab40c, member RAS oncogene family
10409660	0.0272908	-0.156932	1.11491	Gkap1	G kinase anchoring protein 1
10338834	0.0272999	-0.479019	1.3938	---	---
10499996	0.0273222	0.0601093	1.04254	Snx27	sorting nexin family member 27
10463345	0.0273528	0.141728	1.10323	1700084K02Rik	RIKEN cDNA 1700084K02 gene
10457487	0.0273697	0.139296	1.10137	---	---
10383196	0.0274109	-0.101162	1.07264	---	---
10570448	0.0274615	0.0806671	1.05751	---	---
10563816	0.0274725	-0.0645795	1.04578	Fancf	Fanconi anemia, complementation group F
10404030	0.0274768	-0.114679	1.08273	Hist1h3f	histone cluster 1, H3f
10354168	0.0275161	0.204284	1.15211	Tbc1d8	TBC1 domain family, member 8
10481670	0.0275396	0.0882635	1.06309	Cdk9	cyclin-dependent kinase 9 (CDC2-related kinase)
10583444	0.0275539	0.15453	1.11306	Olfr39	olfactory receptor 39
10367734	0.0275567	-0.162487	1.11922	Ust	uronyl-2-sulfotransferase
10386070	0.0275571	-0.0837169	1.05974	Atox1	ATX1 (antioxidant protein 1) homolog 1 (yeast)
10441539	0.0276116	-0.0972299	1.06972	Rnaset2a	ribonuclease T2A
10506301	0.0276138	-0.179601	1.13257	Lepr	leptin receptor
10391914	0.0276345	0.0933163	1.06682	5730442P18Rik	RIKEN cDNA 5730442P18 gene
10532901	0.0276465	-0.0673343	1.04778	---	---
10538689	0.0276611	0.157967	1.11571	---	---
10419343	0.0276782	0.0921873	1.06599	D14Ertd436e	DNA segment, Chr 14, ERATO Doi 436, expressed
10577226	0.0277906	0.115161	1.0831	2610019F03Rik	RIKEN cDNA 2610019F03 gene
10456392	0.0278011	-0.0949657	1.06804	Cidea	cell death-inducing DNA fragmentation factor, alpha subunit-like effector A
10608680	0.0278165	-0.0993995	1.07133	H2-T10	histocompatibility 2, T region locus 10
10341175	0.027837	0.577083	1.49183	---	---
10357676	0.0278475	-0.131438	1.09538	Pctk3	PCTAIRE-motif protein kinase 3
10406504	0.0278907	-0.167709	1.12327	Edil3	EGF-like repeats and discoidin I-like domains 3
10517988	0.0279207	0.0842016	1.0601	Slc25a34	solute carrier family 25, member 34
10505266	0.0279219	0.240785	1.18164	---	---
10344127	0.0279367	0.0988077	1.07089	---	---
10599192	0.0279411	0.102038	1.07329	Lonrf3	LON peptidase N-terminal domain and ring finger 3
10339331	0.0279625	0.331905	1.25867	---	---
10456291	0.027993	0.149045	1.10884	---	---
10385774	0.0280182	0.132871	1.09647	Olfr1371	olfactory receptor 1371
10573332	0.028072	-0.0788603	1.05618	4930432K21Rik	RIKEN cDNA 4930432K21 gene
10531061	0.0282213	0.0975602	1.06996	Ugt2b37	UDP glucuronosyltransferase 2 family, polypeptide B37
10431802	0.0282557	-0.0785584	1.05596	Twf1	twinfilin, actin-binding protein, homolog 1 (Drosophila)
10604906	0.0283107	-0.0873007	1.06238	Ids	iduronate 2-sulfatase
10347748	0.0283139	0.0952644	1.06826	Acsl3	acyl-CoA synthetase long-chain family member 3
10543678	0.0283196	0.118407	1.08554	---	---
10425109	0.0283407	-0.0999938	1.07177	---	---
10406364	0.0283607	-0.138689	1.1009	2210408I21Rik	RIKEN cDNA 2210408I21 gene
10586118	0.0284423	-0.293792	1.22586	Calml4	calmodulin-like 4
10342999	0.0284492	-0.18487	1.13671	---	---
10483081	0.0285221	-0.214069	1.15996	Fap	fibroblast activation protein
10365974	0.028552	-0.25741	1.19533	Dcn	decorin
10351703	0.0286197	-0.0798027	1.05687	Copa	coatomer protein complex subunit alpha
10463282	0.0286378	-0.0784384	1.05587	Entpd7	ectonucleoside triphosphate diphosphohydrolase 7
10588509	0.0286714	-0.0837045	1.05974	Pcbp4	poly(rC) binding protein 4
10550388	0.0287161	-0.0755607	1.05377	Gng8	guanine nucleotide binding protein (G protein), gamma 8
10561343	0.028719	0.102392	1.07355	---	---
10378271	0.0287406	-0.106492	1.07661	1200014J11Rik	RIKEN cDNA 1200014J11 gene
10373614	0.0287684	0.128887	1.09345	Olfr769	olfactory receptor 769
10409319	0.0288604	0.240982	1.1818	Drd1a	dopamine receptor D1A
10606333	0.0288664	0.115678	1.08348	Fndc3c1	fibronectin type III domain containing 3C1
10340919	0.0289047	-0.324454	1.25219	---	---
10387257	0.0289774	0.0870557	1.0622	Alox8	arachidonate 8-lipoxygenase
10497931	0.0289799	-0.118391	1.08552	Cflar	CASP8 and FADD-like apoptosis regulator
10468311	0.0290361	0.0828287	1.05909	Sh3pxd2a	SH3 and PX domains 2A
10455374	0.0290391	0.243639	1.18398	Stk32a	serine/threonine kinase 32A
10530492	0.0290486	0.115191	1.08312	Nfxl1	nuclear transcription factor, X-box binding-like 1
10425880	0.0290525	0.0697642	1.04955	Prr5	proline rich 5 (renal)
10491899	0.0290797	0.0832389	1.05939	4932443G14	hypothetical protein 4932443G14
10485948	0.0290829	0.10129	1.07273	Grem1	gremlin 1
10520379	0.0290891	0.0822663	1.05868	Prr8	proline rich 8
10573803	0.0290899	0.145268	1.10594	Cyld	cylindromatosis (turban tumor syndrome)
10359908	0.0291285	0.226823	1.17026	Rgs4	regulator of G-protein signaling 4
10595070	0.0291313	-0.109702	1.07901	Fam83b	family with sequence similarity 83, member B
10455550	0.0291589	0.111184	1.08011	4833403I15Rik	RIKEN cDNA 4833403I15 gene
10584409	0.0291628	0.145975	1.10648	Olfr902	olfactory receptor 902
10424211	0.0291727	0.138792	1.10098	---	---
10384349	0.0291985	-0.0915127	1.06549	Polr2c	polymerase (RNA) II (DNA directed) polypeptide C
10471424	0.0292067	0.0673029	1.04776	Fam102a	family with sequence similarity 102, member A
10596517	0.0292405	0.115794	1.08357	Iqcf4	IQ motif containing F4
10388718	0.0292594	0.103785	1.07459	Pipox	pipecolic acid oxidase
10513867	0.0292679	-0.0835133	1.0596	---	---
10546047	0.0292985	0.14851	1.10842	1810020O05Rik	Riken cDNA 1810020O05 gene
10545308	0.0293196	0.12168	1.088	Jmjd1a	jumonji domain containing 1A
10542172	0.0293596	0.110683	1.07974	Clec1b	C-type lectin domain family 1, member b
10414481	0.0293632	0.118003	1.08523	Olfr741	olfactory receptor 741
10419759	0.0293693	-0.0871423	1.06226	Prmt5	protein arginine N-methyltransferase 5
10456237	0.0293759	0.167158	1.12284	St8sia3	ST8 alpha-N-acetyl-neuraminide alpha-2,8-sialyltransferase 3
10469954	0.029433	0.0633815	1.04491	C730025P13Rik	RIKEN cDNA C730025P13 gene
10600797	0.0295287	-0.0810745	1.05781	Apoo-ps	apolipoprotein O, pseudogene
10340577	0.029529	0.172188	1.12677	---	---
10442283	0.029567	-0.145882	1.10641	ENSMUSG00000046088	predicted gene, ENSMUSG00000046088
10340167	0.029588	0.236343	1.178	---	---
10566676	0.0296417	0.143763	1.10478	Olfr484	olfactory receptor 484
10338357	0.0296855	0.32851	1.25572	---	---
10388234	0.0296891	0.124138	1.08986	Gsg2	germ cell-specific gene 2
10361708	0.0297204	0.148349	1.1083	---	---
10462501	0.0297667	-0.0817801	1.05832	---	---
10416707	0.0297688	0.122245	1.08843	---	---
10417912	0.0297944	-0.116398	1.08403	Usp54	ubiquitin specific peptidase 54
10408152	0.0298181	0.129767	1.09412	V1rh20	vomeronasal 1 receptor, H20
10521848	0.0298428	0.0867821	1.062	Zcchc4	zinc finger, CCHC domain containing 4
10338691	0.0298857	0.183615	1.13573	---	---
10373662	0.0298865	0.132224	1.09598	Olfr247	olfactory receptor 247
10492971	0.0298938	0.11528	1.08319	Fcrl1	Fc receptor-like 1
10497135	0.0298989	0.30515	1.23555	Rpe65	retinal pigment epithelium 65
10492813	0.0299088	0.0976693	1.07004	Tigd4	tigger transposable element derived 4
10430851	0.0299296	0.103406	1.07431	Cyp2d22	cytochrome P450, family 2, subfamily d, polypeptide 22
10506820	0.0299495	0.173944	1.12814	---	---
10510254	0.0299585	0.105748	1.07605	Fv1	Friend virus susceptibility 1
10442194	0.0299737	-0.115094	1.08305	Zfp677	zinc finger protein 677
10342019	0.0299912	0.244774	1.18491	---	---
10345715	0.0300368	-0.0927634	1.06641	Map4k4	mitogen-activated protein kinase kinase kinase kinase 4
10338249	0.0300404	0.143047	1.10423	---	---
10385511	0.030072	-0.111513	1.08036	Psme2	proteasome (prosome, macropain) 28 subunit, beta
10395684	0.0300868	0.107813	1.07759	Nubpl	nucleotide binding protein-like
10339936	0.0301568	-0.111515	1.08036	---	---
10343105	0.0301579	-0.291877	1.22423	---	---
10556149	0.0301671	0.112317	1.08096	Olfr503	olfactory receptor 503
10546450	0.0301877	-0.0930839	1.06665	Adamts9	a disintegrin-like and metallopeptidase (reprolysin type) with thrombospondin type 1 motif, 9
10583432	0.0301935	0.112352	1.08099	---	---
10338611	0.030251	0.30561	1.23594	---	---
10511258	0.030312	0.10661	1.0767	Fam132a	family with sequence similarity 132, member A
10460968	0.0303391	0.265595	1.20213	Rasgrp2	RAS, guanyl releasing protein 2
10548669	0.0303397	0.134027	1.09735	Tas2r131	taste receptor, type 2, member 131
10385776	0.0303632	0.148479	1.1084	Tcf7	transcription factor 7, T-cell specific
10361098	0.0304143	-0.0967068	1.06933	Nenf	neuron derived neurotrophic factor
10342890	0.0304193	0.163569	1.12005	---	---
10473367	0.0304332	0.102885	1.07392	Slc43a1	solute carrier family 43, member 1
10600057	0.0304629	0.125073	1.09056	Cnga2	cyclic nucleotide gated channel alpha 2
10340139	0.0304632	-0.30031	1.23141	---	---
10395409	0.0304641	0.0982565	1.07048	Meox2	mesenchyme homeobox 2
10592447	0.0304746	0.164734	1.12096	---	---
10411709	0.0304916	0.130559	1.09472	Cdk7	cyclin-dependent kinase 7 (homolog of Xenopus MO15 cdk-activating kinase)
10450874	0.0304998	0.12716	1.09214	Olfr101	olfactory receptor 101
10478283	0.0305111	0.278862	1.21324	Mphosph6	M phase phosphoprotein 6
10473760	0.0305277	0.0802407	1.05719	Cugbp1	CUG triplet repeat, RNA binding protein 1
10363735	0.0305396	0.302464	1.23325	Egr2	early growth response 2
10429802	0.0305587	0.0675891	1.04796	Plec1	plectin 1
10473244	0.0305766	0.152213	1.11127	Zfp804a	zinc finger protein 804A
10602472	0.0306044	0.143824	1.10483	---	---
10579609	0.0306267	0.121589	1.08793	Fcho1	FCH domain only 1
10344557	0.0306342	0.162703	1.11938	---	---
10421950	0.0306433	0.26123	1.1985	Dach1	dachshund 1 (Drosophila)
10561958	0.0307052	0.161875	1.11874	Snx26	sorting nexin 26
10429197	0.0307696	0.123402	1.0893	---	---
10344202	0.0307874	0.101401	1.07281	---	---
10345895	0.0308122	-0.0780046	1.05556	Gpr45	G protein-coupled receptor 45
10342175	0.0308246	0.351476	1.27587	---	---
10343934	0.0308307	0.101943	1.07322	---	---
10378902	0.0308347	-0.0816087	1.0582	Nufip2	nuclear fragile X mental retardation protein interacting protein 2
10339365	0.0309519	-0.097222	1.06971	---	---
10344454	0.0309847	0.115919	1.08366	---	---
10428517	0.0309969	0.152038	1.11114	Csmd3	CUB and Sushi multiple domains 3
10530130	0.0310212	-0.0992285	1.0712	Rell1	RELT-like 1
10480064	0.031031	0.068789	1.04884	Fbxo18	F-box protein 18
10435697	0.0310342	0.102146	1.07337	Popdc2	popeye domain containing 2
10511999	0.0310821	0.115449	1.08331	Gm136	gene model 136, (NCBI)
10525744	0.0311026	-0.0796031	1.05673	Tmed2	transmembrane emp24 domain trafficking protein 2
10342513	0.031214	0.152656	1.11161	---	---
10473574	0.0312452	0.127352	1.09229	Olfr1151	olfactory receptor 1151
10549171	0.0312469	0.112731	1.08127	5730419I09Rik	RIKEN cDNA 5730419I09 gene
10353676	0.0313336	-0.133318	1.09681	Gm597	gene model 597, (NCBI)
10557342	0.0313392	0.106435	1.07656	Il21r	interleukin 21 receptor
10422227	0.0313638	0.108087	1.0778	Spry2	sprouty homolog 2 (Drosophila)
10448967	0.0313903	-0.104337	1.075	Sox8	SRY-box containing gene 8
10514000	0.0313973	-0.11743	1.0848	Mpdz	multiple PDZ domain protein
10416279	0.0314111	-0.160032	1.11731	Lgi3	leucine-rich repeat LGI family, member 3
10591192	0.0314226	0.223564	1.16761	Olfr847	olfactory receptor 847
10512949	0.0314345	-0.105944	1.0762	Abca1	ATP-binding cassette, sub-family A (ABC1), member 1
10600901	0.0314554	-0.15728	1.11518	Ar	androgen receptor
10584484	0.0314576	0.140279	1.10212	Olfr242	olfactory receptor 242
10511042	0.0314796	0.0925753	1.06627	C030017K20Rik	RIKEN cDNA C030017K20 gene
10608707	0.0315083	0.176859	1.13042	Gm1337	gene model 1337, (NCBI)
10492679	0.0315221	-0.0830803	1.05928	4930579G24Rik	RIKEN cDNA 4930579G24 gene
10590306	0.031555	0.109034	1.07851	Entpd3	ectonucleoside triphosphate diphosphohydrolase 3
10338279	0.0315837	0.246595	1.1864	---	---
10476893	0.0316016	0.0882111	1.06305	Gzf1	GDNF-inducible zinc finger protein 1
10425903	0.0316264	-0.049704	1.03505	100043084	predicted gene, 100043084
10349512	0.0316336	-0.0877073	1.06268	Ubxn4	UBX domain protein 4
10485546	0.0316409	0.101941	1.07322	D430041D05Rik	RIKEN cDNA D430041D05 gene
10557758	0.0316538	0.0744817	1.05298	Setd1a	SET domain containing 1A
10562360	0.0316623	-0.0875227	1.06254	Gpi1	glucose phosphate isomerase 1
10340751	0.0316855	-0.337333	1.26342	---	---
10363743	0.0317056	-0.106141	1.07635	Rtkn2	rhotekin 2
10483178	0.0317583	-0.104728	1.07529	Cobll1	Cobl-like 1
10388194	0.0317859	-0.109935	1.07918	Spns2	spinster homolog 2 (Drosophila)
10390271	0.0317955	0.0710173	1.05046	Nfe2l1	nuclear factor, erythroid derived 2,-like 1
10607865	0.0318028	-0.149783	1.1094	Tmsb4x	thymosin, beta 4, X chromosome
10385572	0.0318532	-0.0786967	1.05606	Sqstm1	sequestosome 1
10507163	0.0318555	0.153921	1.11259	Cyp4a10	cytochrome P450, family 4, subfamily a, polypeptide 10
10501963	0.0318634	0.177312	1.13078	Ugt8a	UDP galactosyltransferase 8A
10498998	0.0318929	0.110407	1.07953	D930015E06Rik	RIKEN cDNA D930015E06 gene
10452980	0.0319018	-0.139695	1.10167	Eif2ak2	eukaryotic translation initiation factor 2-alpha kinase 2
10469083	0.0319828	0.102963	1.07398	Upf2	UPF2 regulator of nonsense transcripts homolog (yeast)
10405747	0.0319875	0.133274	1.09678	---	---
10586194	0.0320079	0.0783489	1.05581	Megf11	multiple EGF-like-domains 11
10505270	0.0320425	-0.0949113	1.068	Slc31a2	solute carrier family 31, member 2
10342646	0.0320827	-0.122634	1.08872	---	---
10408935	0.0321102	0.136748	1.09942	---	---
10576911	0.032135	0.11909	1.08605	Efnb2	ephrin B2
10540105	0.0321588	-0.0902885	1.06458	Tmem43	transmembrane protein 43
10602180	0.0321696	0.0672635	1.04773	Tmem164	transmembrane protein 164
10584428	0.0321708	0.193952	1.14389	Olfr912	olfactory receptor 912
10531972	0.0322087	-0.104877	1.0754	5830443L24Rik	RIKEN cDNA 5830443L24 gene
10370950	0.0322501	-0.0631413	1.04474	Ap3d1	adaptor-related protein complex 3, delta 1 subunit
10341823	0.0322849	0.159557	1.11694	---	---
10560190	0.0323203	-0.0644911	1.04572	Ehd2	EH-domain containing 2
10344139	0.0323245	0.31976	1.24812	---	---
10369567	0.0323642	-0.113483	1.08184	Hkdc1	hexokinase domain containing 1
10567086	0.0323736	0.122389	1.08854	Cyp2r1	cytochrome P450, family 2, subfamily r, polypeptide 1
10556611	0.0323779	0.0937771	1.06716	---	---
10517070	0.0323904	0.105268	1.07569	Zdhhc18	zinc finger, DHHC domain containing 18
10507015	0.0324095	-0.16295	1.11957	Agbl4	ATP/GTP binding protein-like 4
10422585	0.0324129	0.0796567	1.05677	Fgf14	fibroblast growth factor 14
10583388	0.0324201	0.186067	1.13766	Olfr836	olfactory receptor 836
10354111	0.0324565	0.131042	1.09508	Aff3	AF4/FMR2 family, member 3
10608708	0.0324683	-0.0816948	1.05826	Kdelr2	KDEL (Lys-Asp-Glu-Leu) endoplasmic reticulum protein retention receptor 2
10339767	0.0325126	0.217328	1.16258	---	---
10542229	0.0325157	0.106883	1.0769	---	---
10356240	0.0325315	-0.0972243	1.06971	Slc16a14	solute carrier family 16 (monocarboxylic acid transporters), member 14
10445944	0.0325682	0.133385	1.09686	St6gal2	beta galactoside alpha 2,6 sialyltransferase 2
10392894	0.0325928	0.0609199	1.04313	Fads6	fatty acid desaturase domain family, member 6
10343700	0.0326006	-0.350212	1.27475	---	---
10375127	0.0326064	-0.0803935	1.05731	1700072H12Rik	RIKEN cDNA 1700072H12 gene
10401891	0.0326096	-0.100756	1.07234	Ston2	stonin 2
10344099	0.032641	-0.218454	1.16349	---	---
10476299	0.0326445	0.137658	1.10012	---	---
10498919	0.0326796	0.165747	1.12175	---	---
10463836	0.0327423	-0.125199	1.09066	Gsto1	glutathione S-transferase omega 1
10494411	0.0327485	0.112109	1.08081	Rnu1b1	U1b1 small nuclear RNA
10494417	0.0327485	0.112109	1.08081	Rnu1b1	U1b1 small nuclear RNA
10500356	0.0327485	0.112109	1.08081	Rnu1b1	U1b1 small nuclear RNA
10341898	0.0328438	0.156214	1.11436	---	---
10373647	0.032846	0.120043	1.08677	Olfr812	olfactory receptor 812
10344358	0.0328961	-0.242321	1.18289	---	---
10415678	0.0329267	-0.236161	1.17785	Cab39l	calcium binding protein 39-like
10604347	0.032932	0.124106	1.08983	Smarca1	SWI/SNF related, matrix associated, actin dependent regulator of chromatin, subfamily a, member 1
10421003	0.0329339	-0.071838	1.05105	Bnip3l	BCL2/adenovirus E1B interacting protein 3-like
10339914	0.0329428	0.176901	1.13045	---	---
10415806	0.0329462	-0.0676691	1.04802	---	---
10394809	0.0329569	0.098751	1.07085	---	---
10394816	0.0329569	0.098751	1.07085	---	---
10584561	0.0329594	-0.103157	1.07412	9030425E11Rik	RIKEN cDNA 9030425E11 gene
10568731	0.0329839	0.352539	1.27681	---	---
10607848	0.0329998	0.0949174	1.068	Egfl6	EGF-like-domain, multiple 6
10343053	0.0330023	0.381438	1.30264	---	---
10342598	0.0330408	-0.376456	1.29815	---	---
10344176	0.0330439	0.281289	1.21528	---	---
10406407	0.0330578	0.113403	1.08178	Arrdc3	arrestin domain containing 3
10343001	0.0330672	0.213482	1.15948	---	---
10363696	0.0330847	-0.150566	1.11001	D630028G08Rik	RIKEN cDNA D630028G08 gene
10606195	0.0330863	-0.0862873	1.06163	Rlim	ring finger protein, LIM domain interacting
10554204	0.0331157	0.0779701	1.05553	Agbl1	ATP/GTP binding protein-like 1
10607283	0.0331707	-0.11831	1.08546	Maged2	melanoma antigen, family D, 2
10487366	0.0332206	0.102974	1.07399	1810024B03Rik	RIKEN cDNA 1810024B03 gene
10570606	0.033282	0.125659	1.09101	Defb14	defensin beta 14
10484318	0.0332863	0.0692587	1.04918	Nckap1	NCK-associated protein 1
10550022	0.033291	0.091213	1.06527	Psip1	PC4 and SFRS1 interacting protein 1
10456161	0.0332976	0.100812	1.07238	Htr4	5 hydroxytryptamine (serotonin) receptor 4
10521111	0.0333331	0.0772547	1.05501	Fgfr3	fibroblast growth factor receptor 3
10397575	0.0333466	0.074604	1.05307	Nrxn3	neurexin III
10424667	0.0333629	0.129834	1.09417	4930572J05Rik	RIKEN cDNA 4930572J05 gene
10338226	0.0333692	0.300887	1.2319	---	---
10516910	0.0333801	-0.107204	1.07714	Phactr4	phosphatase and actin regulator 4
10480813	0.0334085	0.0758135	1.05396	B230208H17Rik	RIKEN cDNA B230208H17 gene
10343768	0.0334359	0.249469	1.18877	---	---
10343731	0.0334468	0.13643	1.09918	---	---
10358668	0.0334565	0.147777	1.10786	Hmcn1	hemicentin 1
10492424	0.0334635	0.102691	1.07377	---	---
10340609	0.0334699	-0.118779	1.08582	---	---
10523974	0.0335247	0.117064	1.08453	---	---
10484650	0.0335355	0.102361	1.07353	Olfr1105	olfactory receptor 1105
10341967	0.0335521	-0.0973058	1.06977	---	---
10398240	0.0335624	0.0753916	1.05365	Eml1	echinoderm microtubule associated protein like 1
10338518	0.0335664	-0.126144	1.09137	---	---
10512057	0.0335707	0.0807312	1.05755	---	---
10489364	0.0335737	-0.114651	1.08271	3230401D17Rik	RIKEN cDNA 3230401D17 gene
10341402	0.0335858	0.110019	1.07924	---	---
10344476	0.0336176	-0.0885973	1.06334	---	---
10577792	0.0336199	-0.118778	1.08581	Plekha2	pleckstrin homology domain-containing, family A (phosphoinositide binding specific) member 2
10342872	0.0336232	0.183876	1.13593	---	---
10498972	0.0336424	0.112078	1.08078	---	---
10424691	0.0336988	0.142019	1.10345	Ly6f	lymphocyte antigen 6 complex, locus F
10597036	0.0337385	0.0906774	1.06487	Fbxw19	F-box and WD-40 domain protein 19
10575209	0.0338006	0.0928107	1.06645	---	---
10408937	0.0338103	0.092764	1.06641	Atxn1	ataxin 1
10450605	0.0338147	-0.0903973	1.06466	Tubb5	tubulin, beta 5
10374181	0.033824	-0.110451	1.07957	---	---
10424624	0.0338302	0.0829379	1.05917	Bai1	brain-specific angiogenesis inhibitor 1
10349333	0.0338319	0.0735599	1.05231	3110009E18Rik	RIKEN cDNA 3110009E18 gene
10453636	0.0338452	0.0872752	1.06236	Svil	supervillin
10338364	0.0339042	0.176603	1.13022	---	---
10450006	0.0339549	0.0649545	1.04605	Hnrnpm	heterogeneous nuclear ribonucleoprotein M
10452419	0.0339692	-0.146704	1.10704	Efna5	ephrin A5
10542310	0.0339808	-0.0787379	1.05609	Cdkn1b	cyclin-dependent kinase inhibitor 1B
10361352	0.0340062	0.12815	1.09289	LOC674717	similar to mouse RING finger 1
10373944	0.034015	-0.100132	1.07187	Zmat5	zinc finger, matrin type 5
10475544	0.0340279	0.124814	1.09037	Sema6d	sema domain, transmembrane domain (TM), and cytoplasmic domain, (semaphorin) 6D
10359571	0.0340359	-0.104761	1.07532	Fmo1	flavin containing monooxygenase 1
10408600	0.0340542	-0.113955	1.08219	Serpinb6a	serine (or cysteine) peptidase inhibitor, clade B, member 6a
10402117	0.034077	0.146447	1.10684	Rps6ka5	ribosomal protein S6 kinase, polypeptide 5
10393879	0.0340779	0.103121	1.07409	Mafg	v-maf musculoaponeurotic fibrosarcoma oncogene family, protein G (avian)
10551841	0.0340865	-0.0910544	1.06515	Polr2i	polymerase (RNA) II (DNA directed) polypeptide I
10607924	0.0340872	0.087894	1.06282	Amelx	amelogenin X chromosome
10593799	0.034133	-0.0692281	1.04916	Scaper	S phase cyclin A-associated protein in the ER
10602221	0.0341403	0.139097	1.10122	---	---
10350173	0.0341485	-0.100706	1.0723	Tnnt2	troponin T2, cardiac
10608438	0.0341812	0.189173	1.14011	LOC621831	similar to Sycp3 like Y-linked
10458892	0.0341986	0.122492	1.08861	---	---
10449979	0.0342308	0.0875697	1.06258	Morc2b	microrchidia 2B
10465943	0.0342445	0.104061	1.07479	Dagla	diacylglycerol lipase, alpha
10575019	0.0342752	0.125258	1.0907	---	---
10390841	0.0343012	-0.0822803	1.05869	Krt12	keratin 12
10462818	0.0343227	0.125748	1.09107	Hhex	hematopoietically expressed homeobox
10359890	0.0343271	0.0802033	1.05717	Nuf2	NUF2, NDC80 kinetochore complex component, homolog (S. cerevisiae)
10485815	0.0343477	0.142943	1.10415	Olfr1316	olfactory receptor 1316
10477604	0.0343796	-0.0749299	1.05331	Itch	itchy, E3 ubiquitin protein ligase
10341027	0.0343887	0.178313	1.13156	---	---
10595324	0.034451	0.240829	1.18167	Htr1b	5-hydroxytryptamine (serotonin) receptor 1B
10433262	0.034454	-0.0935461	1.06699	EG436332	predicted gene, EG436332
10540952	0.0344948	-0.0885248	1.06328	Ift122	intraflagellar transport 122 homolog (Chlamydomonas)
10394625	0.0345318	0.107203	1.07714	---	---
10394040	0.0345884	-0.0639737	1.04534	Csnk1d	casein kinase 1, delta
10339971	0.0346375	0.231784	1.17429	---	---
10348637	0.034674	0.13182	1.09567	Olfr1412	olfactory receptor 1412
10532956	0.0347426	0.12864	1.09326	Cabp1	calcium binding protein 1
10600093	0.0347748	-0.164903	1.12109	Zfp185	zinc finger protein 185
10496737	0.0347787	-0.0916744	1.06561	Bcl10	B-cell leukemia/lymphoma 10
10391572	0.0347837	-0.0616747	1.04368	Lsm12	LSM12 homolog (S. cerevisiae)
10527982	0.0348336	-0.152246	1.1113	A330021E22Rik	RIKEN cDNA A330021E22 gene
10485771	0.0348845	0.153518	1.11228	Olfr1286	olfactory receptor 1286
10340029	0.0348899	0.256573	1.19464	---	---
10512470	0.0349159	0.159792	1.11713	Cd72	CD72 antigen
10345921	0.0349455	-0.351387	1.27579	1500015O10Rik	RIKEN cDNA 1500015O10 gene
10511577	0.0349697	0.149594	1.10926	---	---
10548525	0.0349832	0.160153	1.11741	Klra10	killer cell lectin-like receptor subfamily A, member 10
10419736	0.0349961	-0.0661747	1.04694	Dad1	defender against cell death 1
10345212	0.0350038	-0.122504	1.08862	Khdrbs2	KH domain containing, RNA binding, signal transduction associated 2
10506767	0.0350386	-0.0877966	1.06275	Echdc2	enoyl Coenzyme A hydratase domain containing 2
10338927	0.0351079	-0.14932	1.10905	---	---
10456120	0.0351228	-0.0757149	1.05388	Csnk1a1	casein kinase 1, alpha 1
10430265	0.0351775	-0.0826889	1.05899	Eif3d	eukaryotic translation initiation factor 3, subunit D
10477286	0.0351907	-0.0580141	1.04103	Pofut1	protein O-fucosyltransferase 1
10430533	0.0351922	0.170724	1.12562	Kcnj4	potassium inwardly-rectifying channel, subfamily J, member 4
10341789	0.0351943	0.137973	1.10036	---	---
10388914	0.0352082	-0.0786506	1.05603	Ksr1	kinase suppressor of ras 1
10343322	0.0352696	0.267338	1.20358	---	---
10596912	0.0352879	-0.0580181	1.04103	Klhdc8b	kelch domain containing 8B
10510120	0.035313	0.105121	1.07558	9430007A20Rik	RIKEN cDNA 9430007A20 gene
10344562	0.0353889	0.138338	1.10064	---	---
10570651	0.035404	0.084844	1.06057	Defcr21	defensin related cryptdin 21
10341894	0.0354354	0.357625	1.28131	---	---
10495252	0.0354418	-0.0696399	1.04945	Romo1	reactive oxygen species modulator 1
10340177	0.0354517	-0.102473	1.07361	---	---
10386236	0.035483	-0.0892323	1.0638	Hist3h2bb	histone cluster 3, H2bb
10475414	0.0355009	-0.156726	1.11475	B2m	beta-2 microglobulin
10520950	0.0355217	-0.136751	1.09943	Pdlim1	PDZ and LIM domain 1 (elfin)
10349968	0.0355341	0.130172	1.09442	Chi3l1	chitinase 3-like 1
10590801	0.035548	-0.0968977	1.06947	Birc3	baculoviral IAP repeat-containing 3
10392251	0.0355859	-0.090782	1.06495	Ddx5	DEAD (Asp-Glu-Ala-Asp) box polypeptide 5
10424676	0.0355888	-0.140344	1.10217	Ly6e	lymphocyte antigen 6 complex, locus E
10341939	0.0356269	0.105742	1.07605	---	---
10381101	0.0356328	0.139695	1.10167	---	---
10555235	0.0356412	0.080334	1.05726	Arrb1	arrestin, beta 1
10471677	0.0356583	0.0819049	1.05841	Dab2ip	disabled homolog 2 (Drosophila) interacting protein
10463064	0.0356789	-0.0441827	1.0311	EG433273	predicted gene, EG433273
10558333	0.0356874	0.092426	1.06616	Fank1	fibronectin type 3 and ankyrin repeat domains 1
10366583	0.0357061	-0.11434	1.08248	---	---
10403982	0.0357654	0.119572	1.08641	V1rh17	vomeronasal 1 receptor, H17
10500011	0.0358193	-0.115269	1.08318	Tuft1	tuftelin 1
10509410	0.0358472	0.139833	1.10178	Rap1gap	Rap1 GTPase-activating protein
10474223	0.0358525	0.159478	1.11688	Cd59b	CD59b antigen
10404359	0.0358698	-0.130506	1.09468	Mboat1	membrane bound O-acyltransferase domain containing 1
10455146	0.0358978	0.101082	1.07258	---	---
10373202	0.0358993	-0.0974821	1.0699	Shmt2	serine hydroxymethyltransferase 2 (mitochondrial)
10485718	0.0359005	0.200723	1.14927	Ano3	anoctamin 3
10558508	0.0359373	0.0998907	1.07169	Pwwp2b	PWWP domain containing 2B
10340391	0.0359426	0.222419	1.16669	---	---
10481804	0.0359741	-0.0807094	1.05754	Ralgps1	Ral GEF with PH domain and SH3 binding motif 1
10419999	0.0359854	0.0886867	1.0634	Jph4	junctophilin 4
10418817	0.036017	0.140732	1.10246	Chat	choline acetyltransferase
10597648	0.0360234	-0.0747542	1.05318	Myd88	myeloid differentiation primary response gene 88
10396671	0.0360664	-0.105199	1.07564	Plekhg3	pleckstrin homology domain containing, family G (with RhoGef domain) member 3
10439895	0.0360732	0.124833	1.09038	Alcam	activated leukocyte cell adhesion molecule
10535881	0.0360925	0.0986787	1.07079	---	---
10341755	0.0361099	0.105461	1.07584	---	---
10512739	0.0361975	-0.123216	1.08916	Xpa	xeroderma pigmentosum, complementation group A
10360789	0.0362283	-0.12838	1.09307	Degs1	degenerative spermatocyte homolog 1 (Drosophila)
10434782	0.0362304	-0.0936327	1.06705	Lpp	LIM domain containing preferred translocation partner in lipoma
10528038	0.036258	0.0617845	1.04376	Adam22	a disintegrin and metallopeptidase domain 22
10340390	0.0362695	-0.21789	1.16303	---	---
10343928	0.0363102	-0.0940287	1.06735	---	---
10539393	0.0363356	-0.441784	1.35828	---	---
10420736	0.0363476	0.101046	1.07255	Neil2	nei like 2 (E. coli)
10417725	0.0363804	0.106586	1.07668	---	---
10504373	0.036385	0.0915764	1.06553	---	---
10540034	0.0364075	0.0767785	1.05466	Aldh1l1	aldehyde dehydrogenase 1 family, member L1
10579287	0.0364317	-0.117117	1.08457	Tmem59l	transmembrane protein 59-like
10339302	0.0364524	-0.222823	1.16702	---	---
10363983	0.0364714	0.143167	1.10433	Bcr	breakpoint cluster region
10490663	0.0365043	0.110938	1.07993	Stmn3	stathmin-like 3
10428981	0.0365144	0.194112	1.14402	Gsdmc2	gasdermin C2
10399465	0.0365304	-0.107366	1.07726	Fam84a	family with sequence similarity 84, member A
10516950	0.0365716	0.0741625	1.05275	Xkr8	X Kell blood group precursor related family member 8 homolog
10440491	0.036614	-0.045646	1.03215	App	amyloid beta (A4) precursor protein
10546803	0.0366184	0.110766	1.0798	---	---
10421970	0.0366606	0.20096	1.14946	---	---
10559764	0.0366817	0.073188	1.05204	Zfp787	zinc finger protein 787
10467319	0.0367996	0.163334	1.11987	Rbp4	retinol binding protein 4, plasma
10343975	0.036811	0.234544	1.17653	---	---
10340111	0.0368387	0.309049	1.23889	---	---
10543551	0.0368451	0.0778153	1.05542	Rbm28	RNA binding motif protein 28
10455961	0.0368861	-0.141501	1.10305	Iigp1	interferon inducible GTPase 1
10438942	0.0369191	0.0729267	1.05185	Tmem44	transmembrane protein 44
10498710	0.0369984	-0.156429	1.11453	Bche	butyrylcholinesterase
10457059	0.0370167	-0.150312	1.10981	---	---
10384603	0.0370408	-0.073622	1.05236	Mdh1	malate dehydrogenase 1, NAD (soluble)
10506781	0.0370578	0.0738617	1.05253	2010305A19Rik	RIKEN cDNA 2010305A19 gene
10341356	0.0371207	0.234233	1.17628	---	---
10523297	0.0371386	0.102393	1.07355	Ccng2	cyclin G2
10400357	0.0372145	0.104465	1.0751	Baz1a	bromodomain adjacent to zinc finger domain 1A
10427918	0.0372449	0.123475	1.08936	Fam105a	family with sequence similarity 105, member A
10492864	0.0372933	-0.185072	1.13687	Sh3d19	SH3 domain protein D19
10522589	0.0373458	-0.0972597	1.06974	Srd5a3	steroid 5 alpha-reductase 3
10482432	0.037382	-0.048392	1.03411	---	---
10401278	0.0373919	-0.113112	1.08156	Erh	enhancer of rudimentary homolog (Drosophila)
10548761	0.0374192	0.0961893	1.06895	Hebp1	heme binding protein 1
10546834	0.037441	-0.0808027	1.05761	Rad18	RAD18 homolog (S. cerevisiae)
10466274	0.0374527	0.0865335	1.06182	---	---
10342014	0.0374541	0.155442	1.11376	---	---
10506225	0.0374617	-0.155953	1.11416	Cachd1	cache domain containing 1
10576909	0.0374948	0.168941	1.12423	---	---
10342472	0.0375183	0.20629	1.15372	---	---
10419426	0.0375427	0.130889	1.09497	Olfr722	olfactory receptor 722
10455094	0.0376079	-0.193347	1.14341	Pcdhb13	protocadherin beta 13
10341197	0.0376174	0.218548	1.16356	---	---
10499545	0.0376265	0.100757	1.07234	Efna3	ephrin A3
10543080	0.0376636	-0.0621959	1.04405	Rnps1	ribonucleic acid binding protein S1
10408541	0.0376876	0.0965709	1.06923	---	---
10441436	0.0377307	-0.0629363	1.04459	Snx9	sorting nexin 9
[truncated: 560 more rows]
