# Supplementary material for: Similar striatal gene expression profiles in the striatum of the YAC128 and HdhQ150 mouse models of Huntington’s disease are not reflected in mutant Huntingtin inclusion prevalence
Source: BMC Genomics. 2015 Dec 21;16:1079. doi: 10.1186/s12864-015-2251-4 (PMC4687121; doi:10.1186/s12864-015-2251-4)
Supplement: Additional file 5: Table S4. — Over-representation analysis of the 2557 genes nominally significantly differentially expressed between YAC128 and WT striata (XLS 61 kb) [file 12864_2015_2251_MOESM5_ESM.xls]

## Sheet: Limma Nominal p0.05 WT vs HD (2
Table S4 Over-representation analysis of the 2557 genes nominally significantly differentially expressed between YAC128 and WT striata
ID is Gene ontology ID number, Term is the description associated with it, p-value is the nominal p-value, Count is numbe rof significant genes in GO pathway and global is total number of genes in that pathway.
ID	Term	p-value	FDR p-value	Count	Global	Symbols
GO:0055082	cellular chemical homeostasis	4e-05	0.116367	40	221	Kcnk2, Egr2, Adora2a, S100b, Gpr6, Grik2, Pmp22, Slc9a3r1, Atox1, Grin2c, Ntsr2, Atxn1, Drd1a, Cacng2, App, Qk, Atp6v0c, Ryr3, Cldn11, Ppp3ca, Pex5l, Ugt8a, Bank1, Slc24a2, Htt, Tesc, P2rx7, P2rx4, Slc26a5, Gje1, Gpr12, Itpr1, Atp2b2, Cacna1c, Lgi4, Prkcb, Ryr1, Chrna7, EG434729, Plp1
GO:0050801	ion homeostasis	5.29e-05	0.154008	42	239	Kcnk2, Egr2, Adora2a, S100b, Gpr6, Grik2, Pmp22, Slc9a3r1, Atox1, Grin2c, Ntsr2, Atxn1, Drd1a, Cacng2, App, Qk, Atp6v0c, Ryr3, Cldn11, Ppp3ca, Pex5l, Ugt8a, Bank1, Slc24a2, Htt, Slc4a4, Tesc, P2rx7, P2rx4, Slc26a5, Gje1, Gpr12, Itpr1, Atp2b2, Cacna1c, Lgi4, Prkcb, Ryr1, Chrna7, Drd2, EG434729, Plp1
GO:0007154	cell communication	0.000179515	0.522031	36	218	Oprk1, Sgk3, Npas2, Map4k4, Gpr45, Stat1, Adam23, Olfr1412, Farp2, Zcchc2, Olfr424, Tbc1d8, Ptprv, Rgs4, Pea15a, Kcnk2, Nenf, Cited2, Gja1, Egr2, Bcr, Adora2a, S100b, Olfr8, Vmn2r81, Apba3, Olfr784, Olfr791, Olfr794, Grm1, Lama2, Gpr6, Grik2, Gprc6a, Unc5b, Arid5b, Klf16, Mknk2, Ascl1, Socs2, Tbc1d30, Olfr769, Olfr812, Olfr814, Olfr247, Akt2, Olfr1387, Olfr1380, Flt4, Tbc1d9b, Olfr313, Pmp22, Dvl…
GO:0042391	regulation of membrane potential	0.000518385	1	20	96	Kcnk2, Egr2, Adora2a, Grik2, Pmp22, Grin2c, Ntsr2, Atxn1, Drd1a, Cacng2, Qk, Cldn11, Ppp3ca, Pex5l, Ugt8a, Htt, P2rx7, P2rx4, Slc26a5, Gje1, Lgi4, Chrna7, Plp1
GO:0044057	regulation of system process	0.000537302	1	27	147	Tnnt2, Gja1, Adora2a, S100b, Grm1, Lama2, Grik2, Dlg4, Grin2c, Drd1a, Chat, Ada, Casq2, Ppp3ca, Nlgn1, Slc24a2, Sema3a, Htt, Nmu, Atp2b2, Cacna1c, Grm5, Ryr1, Chrna7, Hras1, Gnao1, Drd2
GO:0006796	phosphate metabolic process	0.000807396	1	107	845	Sgk3, Inpp4a, Map4k4, Ptpn7, Abl2, Scyl3, Ptpn14, Eya1, Mapkapk2, Pctk3, Ptprv, Nek7, Dusp12, Dusp23, Akt3, Cdc2l6, Bcr, Atp5d, Plk5, Gnptab, Ptprr, Grm1, Mknk2, Dusp18, Akt2, Flt4, Mink1, Camkk1, Ywhae, Ppp1r9b, Tns3, Gsg2, Taok1, Ksr1, Atp5g1, Dusp3, Csnk1d, Vrk1, Atp6v1c2, Rps6ka5, Ppap2a, Atxn1, Agk, Cdk7, Ercc6, Styx, Bmp4, Lrrk2, Acvrl1, Tnk2, Gsk3b, App, Atp6v0c, Eif2ak2, Camk4, Stk32a, Cs…
GO:0001973	adenosine receptor signaling pathway	0.000833544	1	3	3	Adora2a, Adcy5, Adora3
GO:0045747	positive regulation of Notch signaling pathway	0.000833544	1	3	3	Ascl1, Jag1, Sox2
GO:0007268	synaptic transmission	0.000960826	1	25	138	Adora2a, S100b, Apba3, Lama2, Grik2, Dlg4, Grin2c, Nrxn3, Prima1, Vdac3, Atxn1, Drd1a, Egr3, Chat, App, Slc22a3, Grm4, Slc5a7, Camk4, Pcdhb16, Cacnb2, Slc12a5, Hnmt, Ppp3ca, Nlgn1, Slc24a2, Kif1b, Htt, P2rx7, P2rx4, Atp2b2, Cacna1c, Grm5, Chrna7, Hras1, Drd2, Ctnnb1
GO:0048167	regulation of synaptic plasticity	0.000986935	1	9	29	S100b, Grik2, Dlg4, Grin2c, Drd1a, Slc24a2, Htt, Atp2b2, Grm5, Hras1, Drd2
GO:0048169	regulation of long-term neuronal synaptic plasticity	0.00106517	1	6	14	S100b, Grik2, Dlg4, Grm5, Hras1, Drd2
GO:0007165	signal transduction	0.00136779	1	349	3253	Oprk1, Npas2, Map4k4, Gpr45, Stat1, Adam23, Olfr1412, Farp2, Olfr424, Tbc1d8, Ptprv, Rgs4, Pea15a, Kcnk2, Nenf, Cited2, Bcr, Adora2a, Olfr8, Vmn2r81, Olfr784, Olfr791, Olfr794, Grm1, Gpr6, Gprc6a, Unc5b, Arid5b, Klf16, Mknk2, Ascl1, Socs2, Tbc1d30, Olfr769, Olfr812, Olfr814, Olfr247, Akt2, Olfr1387, Olfr1380, Flt4, Tbc1d9b, Olfr313, Dvl2, Mink1, Olfr59, Git1, Rasl10b, Ppp1r1b, Grb7, Fzd2, Axin2, …
GO:0007628	adult walking behavior	0.00201526	1	8	26	Pcdh15, Drd1a, Chat, Chd7, Hipk2, Cacna1c, Spnb4, Drd2
GO:0019884	antigen processing and presentation of exogenous antigen	0.00201526	1	8	26	Ap3d1, Psme2, Psme1, H2-Oa, H2-Aa, Cd74, Traf6, B2m
GO:0010001	glial cell differentiation	0.00205329	1	11	44	Egr2, Ascl1, Id4, Drd1a, Zfp488, Gap43, Bmp2, Fgf2, Reln, Ctnnb1, Plp1
GO:0019226	transmission of nerve impulse	0.00236486	1	10	39	Egr2, Adora2a, S100b, Apba3, Lama2, Grik2, Pmp22, Dlg4, Grin2c, Nrxn3, Prima1, Vdac3, Atxn1, Drd1a, Egr3, Chat, Cacng2, App, Qk, Slc22a3, Grm4, Slc5a7, Camk4, Pcdhb16, Cacnb2, Slc12a5, Hnmt, Cldn11, Ppp3ca, Nlgn1, Ugt8a, Slc24a2, Kif1b, Htt, P2rx7, P2rx4, Gje1, Atp2b2, Cacna1c, Lgi4, Grm5, Spnb4, Chrna7, Hras1, Drd2, Ctnnb1, Plp1
GO:0042759	long-chain fatty acid biosynthetic process	0.00309917	1	3	4	Qk, Fads1, Plp1
GO:0006464	protein modification process	0.00325648	1	144	1234	Sgk3, Map4k4, Ptpn7, Abl2, Scyl3, Ptpn14, Eya1, Hecw2, Mapkapk2, Pctk3, Ptprv, Nek7, Dusp12, Dusp23, Akt3, Cdc2l6, Bcr, Cdc34, Plk5, Dcn, Ptprr, Grm1, Mknk2, Dusp18, Akt2, Snrnp25, Flt4, Galnt10, Mink1, Camkk1, Ywhae, Ppp1r9b, B3gnt2, Usp22, Gsg2, Taok1, Ksr1, Dusp3, Sumo2, Cbx8, Csnk1d, G2e3, Vrk1, 1110018G07Rik, Rps6ka5, Nsd1, Pcsk1, Ppap2a, Cdk7, Ercc6, Styx, Bmp4, Prmt5, Lrrk2, Acvrl1, Ece2, …
GO:0007611	learning or memory	0.00381998	1	15	75	S100b, Vdac3, Atxn1, Drd1a, Pde1b, Itga5, App, Grm4, Slc24a2, Htt, Cacna1c, Grm5, Gabra5, Chrna7, Drd2
GO:0051970	negative regulation of transmission of nerve impulse	0.00401871	1	4	8	Grik2, Drd1a, Slc24a2, Drd2
GO:0016337	cell-cell adhesion	0.00477266	1	20	115	Cdh7, Enah, Cited2, Lims1, Ctnna3, Pcdh15, Dvl2, Pcdh20, Cdh9, Cdh10, Lgals1, Cdh6, Itga5, Pkp2, Cldn1, Dsg2, Pcdhb16, Traf6, Cdh4, Nckap1, Pcdh10, Bcl10, Dab1, Cdc42, Ttyh1, Pvr, Fat1, Pard3, Gatad2a, Cdh11, Dscaml1, Ctnnb1, Fat3, Cldn2
GO:0006493	protein amino acid O-linked glycosylation	0.00496417	1	5	13	Galnt10, Galnt13, Pofut1, Pomgnt1, Ogt
GO:0006874	cellular calcium ion homeostasis	0.0058214	1	14	71	S100b, Gpr6, Grik2, App, Ryr3, Bank1, Slc24a2, P2rx7, Gpr12, Itpr1, Atp2b2, Cacna1c, Prkcb, Ryr1
GO:0021537	telencephalon development	0.00658598	1	10	44	Ascl1, Ywhae, Gli3, Id4, Drd1a, Nde1, Bbs1, Slc1a2, Sox2, Bcan, Dab1, Htt, Reln, Rac1, Drd2
GO:0001662	behavioral fear response	0.00713028	1	5	14	Grik2, Vdac3, Drd1a, Penk1, Gabra5
GO:0031280	negative regulation of cyclase activity	0.00713028	1	5	14	Adcy5, Chrm4, S1pr1, Oprd1, Drd2
GO:0051350	negative regulation of lyase activity	0.00713028	1	5	14	Adcy5, Chrm4, S1pr1, Oprd1, Drd2
GO:0009264	deoxyribonucleotide catabolic process	0.00720456	1	3	5	Nt5c, Ada, Dera
GO:0021843	substrate-independent telencephalic tangential interneuron migration	0.00720456	1	3	5	Drd1a, Rac1, Drd2
GO:0030029	actin filament-based process	0.0074486	1	28	184	Tnnt2, Abl2, Myl6, Enah, Pcdh15, Cnn2, Shroom1, Ppp1r9b, 2610204M08Rik, Epb4.9, Prr5, Kank3, Svil, Cfl1, Sorbs1, Dstn, Nckap1, Pfn2, Tmod1, Murc, Arpc1b, Rac1, Ppp1r9a, Ehd2, Fat1, Rdx, Diap2, Tmsb4x
GO:0051969	regulation of transmission of nerve impulse	0.0078594	1	11	52	Adora2a, S100b, Lama2, Grik2, Dlg4, Grin2c, Drd1a, Chat, Ppp3ca, Nlgn1, Slc24a2, Htt, Atp2b2, Grm5, Chrna7, Hras1, Drd2
GO:0021987	cerebral cortex development	0.00816792	1	8	32	Ascl1, Ywhae, Nde1, Bbs1, Sox2, Dab1, Reln, Rac1
GO:0008542	visual learning	0.00857321	1	7	26	Atxn1, Drd1a, Pde1b, App, Htt, Cacna1c, Drd2
GO:0007155	cell adhesion	0.00893368	1	50	384	Adam23, Sned1, Cdh7, Abl2, Cntn2, Enah, Cited2, Lims1, Ctnna3, Pcdh15, Lama2, Dvl2, Omg, Lgals3bp, Smoc1, Fbln5, Edil3, Hapln1, Sorbs3, Pcdh20, Cdh9, Cdh10, Lgals1, Cntn1, Cdh6, Nell2, Itga5, Pkp2, Lpp, Cldn1, Alcam, Col8a1, App, Mllt4, Thbs2, Dsg2, Pcdhb2, Pcdhb3, Pcdhb4, Pcdhb9, Pcdhb13, Pcdhb16, Pcdhb17, Pcdhb19, Pcdhb20, Pcdhb21, Spink5, Sorbs1, Itgav, Traf6, Thbs1, Cdh4, Nckap1, Cldn11, Pcdh…
GO:0006816	calcium ion transport	0.00903647	1	21	129	Atp2b1, Slc24a4, Homer1, Cacna2d3, Cacnb3, Cacng2, Cacnb2, Ppp3ca, Trpc3, Cachd1, Slc24a2, Nos1, P2rx7, P2rx4, Tpcn1, Itpr1, Atp2b2, Cacna1c, Prkcb, Ryr1, Chrna7
GO:0022029	telencephalon cell migration	0.00987806	1	5	15	Drd1a, Dab1, Reln, Rac1, Drd2
GO:0007272	ensheathment of neurons	0.00991186	1	8	33	Egr2, Pmp22, Qk, Cldn11, Ugt8a, Gje1, Lgi4, Plp1
GO:0048002	antigen processing and presentation of peptide antigen	0.00991186	1	8	33	H2-Oa, H2-D1, H2-Aa, H2-T23, H2-Q2, Cd74, Traf6, B2m
GO:0006812	cation transport	0.0110461	1	62	493	Kcnt2, Akt3, Kcnk2, Atp5d, Atp2b1, Slc17a8, Akt2, Atox1, Atp5g1, Kcnk13, Slc24a4, Atp6v1c2, Homer1, Slc39a2, Cacna2d3, Kcns2, Cacnb3, Kcnh3, Cacng2, Kcnj4, Slc12a8, Slc22a3, Atp6v0c, Slc5a7, Ccs, Cacnb2, Kcnt1, Slc12a5, Slc13a3, Kcng1, Kcnq2, Kcnab1, Ppp3ca, Trpc3, Slc31a2, Slc31a1, Cachd1, Slc24a2, Slc10a4, Slc4a4, Nos1, Hvcn1, P2rx7, P2rx4, Kcnip4, Tpcn1, Itpr1, Cdkn1b, Slc13a1, Atp2b2, Cacna1c…
GO:0055065	metal ion homeostasis	0.0111853	1	15	84	S100b, Gpr6, Grik2, App, Ryr3, Bank1, Slc24a2, Tesc, P2rx7, Gpr12, Itpr1, Atp2b2, Cacna1c, Prkcb, Ryr1
GO:0007399	nervous system development	0.0112837	1	84	703	Farp2, Igsf9, Eya1, Cntn2, Enah, Cited2, Gja1, Egr2, Pcdh15, Bcr, Ascl1, Socs2, Ppia, Pmp22, Dvl2, Ywhae, Ppp1r9b, B3gnt2, Tcf7, Nrxn3, Gli3, Id4, Sema4d, Drd1a, Egr3, Chat, Zfp488, Bmp4, Ndrg2, Nefm, Nde1, Olig1, Ttc3, Gap43, Alcam, App, Qk, Sox8, Sema6b, Efna5, Cables1, Pcdhb16, Cfl1, Hhex, Bbs1, Lrp4, Traf6, Slc1a2, Sema6d, Bmp2, Pofut1, Cdh4, Nckap1, Jag1, Stmn3, Cldn11, Sox2, Fgf2, Bcl10, Rp…
GO:0010646	regulation of cell communication	0.011389	1	59	470	Farp2, Tbc1d8, Rgs4, Nenf, Cited2, Bcr, Adora2a, S100b, Grm1, Lama2, Grik2, Ascl1, Socs2, Tbc1d30, Akt2, Tbc1d9b, Dlg4, Git1, Axin2, Rgs9, Grin2c, Cyth1, Plekhg3, Rgs14, Atxn1, Drd1a, Rgs7bp, Elf1, Chat, Sorbs3, Tbc1d4, Spry2, Wdr67, Arfgap3, App, Cidea, D0H4S114, Rasgrp2, Hhex, Dab2ip, Lrp4, Acvr1c, Grem1, Scg5, Jag1, Ada, Stmn3, Rgs19, Sox2, Adora3, Ppp3ca, Ddit4l, Bcl10, Nlgn1, Ppap2b, Lpar1, …
GO:0003012	muscle system process	0.0115184	1	16	92	Tnnt2, Myl6, Homer1, Pde4d, Actn2, Drd1a, Acta2, Ryr3, Ada, Casq2, Tpm2, Nos1, Nmu, Cacna1c, Ryr1, Drd2
GO:0007015	actin filament organization	0.0116441	1	8	34	Abl2, Enah, Pcdh15, Shroom1, Ppp1r9b, Epb4.9, Kank3, Svil, Cfl1, Sorbs1, Dstn, Arpc1b, Rac1, Ppp1r9a, Fat1, Rdx, Diap2, Tmsb4x
GO:0007156	homophilic cell adhesion	0.0118926	1	12	62	Cdh7, Pcdh15, Pcdh20, Cdh9, Cdh10, Cdh6, Dsg2, Cdh4, Pcdh10, Cdh11, Dscaml1, Fat3
GO:0007270	nerve-nerve synaptic transmission	0.0119177	1	8	34	Adora2a, Grik2, Vdac3, Drd1a, Camk4, Kif1b, Chrna7, Drd2
GO:0007187	G-protein signaling, coupled to cyclic nucleotide second messenger	0.0125619	1	10	48	Adora2a, Drd1a, Gkap1, Adcy5, Chrm4, Calcrl, S1pr1, Prkacb, Oprd1, Drd2
GO:0006468	protein amino acid phosphorylation	0.0129289	1	79	656	Sgk3, Map4k4, Abl2, Scyl3, Mapkapk2, Pctk3, Nek7, Akt3, Cdc2l6, Bcr, Plk5, Grm1, Mknk2, Akt2, Flt4, Mink1, Camkk1, Ppp1r9b, Gsg2, Taok1, Ksr1, Csnk1d, Vrk1, Rps6ka5, Cdk7, Ercc6, Bmp4, Lrrk2, Acvrl1, Tnk2, Gsk3b, App, Eif2ak2, Camk4, Stk32a, Csnk1a1, Mapk4, Cfl1, Rps6ka4, Prkcq, B230120H23Rik, Pak6, Mertk, Bmp2, Camk1d, Abi1, Cdk9, Acvr1c, Acvr1, Tlk1, Fgf2, Pdgfc, Bcl10, Prkacb, Tnni3k, Epha7, T…
GO:0008306	associative learning	0.0132731	1	5	16	Drd1a, Htt, Gabra5, Chrna7, Drd2
GO:0007212	dopamine receptor signaling pathway	0.0133197	1	3	6	Klf16, Drd1a, Adcy5, Oprd1, Htt, Gnao1, Drd2
GO:0016338	calcium-independent cell-cell adhesion	0.0134038	1	3	6	Cldn1, Dscaml1, Cldn2
GO:0042574	retinal metabolic process	0.0134038	1	3	6	Dhrs4, Rbp4, Rpe65
GO:0046395	carboxylic acid catabolic process	0.0137491	1	6	22	Cyp39a1, Phyh, Acot7, Akr1a4, Acox3, Hadha
GO:0035239	tube morphogenesis	0.014086	1	19	118	Eya1, Enah, Dvl2, Gli3, Bmp4, Spry2, Shank3, Cfl1, Traf6, Bmp2, Gzf1, Acvr1, Nckap1, Grem1, Bcl10, Flt1, Plxnd1, Gatad2a, Ctnnb1
GO:0046394	carboxylic acid biosynthetic process	0.0147351	1	14	79	Degs1, Aloxe3, Acaca, Alox8, Fads6, 2010111I01Rik, Cyp39a1, Qk, Fads3, Fads1, Cyp7b1, Sh3glb1, Htt, Far2, Fa2h, Plp1
GO:0008088	axon cargo transport	0.0150511	1	4	11	Nefm, App, Kif1b, Htt
GO:0050856	regulation of T cell receptor signaling pathway	0.0150511	1	4	11	Elf1, Ada, Bcl10, Thy1
GO:0051971	positive regulation of transmission of nerve impulse	0.0150511	1	4	11	Adora2a, Lama2, Drd1a, Slc24a2
GO:0030534	adult behavior	0.0168469	1	15	88	Pcdh15, Mafg, Atxn1, Drd1a, Chat, App, Bbs1, Slc1a2, Chd7, Oprd1, Hipk2, Cacna1c, Spnb4, Chrna7, Drd2
GO:0019932	second-messenger-mediated signaling	0.0169827	1	17	104	Adora2a, Gprc6a, Slc9a3r1, Ntsr2, Drd1a, Gkap1, Adcy5, Chrm4, Calcrl, Ada, Adora3, S1pr1, Prkacb, Oprd1, Gpr139, Drd2, Htr2c
GO:0065007	biological regulation	0.0181868	1	40	318	Oprk1, Sgk3, Khdrbs2, Npas2, Map4k4, Gpr45, Stat1, Cflar, Adam23, Igfbp2, Olfr1412, Farp2, Tnnt2, Rxrg, Copa, Olfr424, Eya1, Aff3, Tbc1d8, Mapkapk2, Ptprv, Pla2g4a, Rbm3, Nuf2, Rgs4, Pea15a, Akt3, Kcnk2, Nenf, Plagl1, Cited2, Gja1, Egr2, Rtkn2, Bcr, Adora2a, S100b, Olfr8, Vmn2r81, Cdc34, Apba3, Naca, Olfr784, Olfr791, Olfr794, Grm1, Eya4, Enpp1, L3mbtl3, Lama2, Gpr6, Grik2, Gprc6a, Unc5b, Arid5b,…
GO:0019933	cAMP-mediated signaling	0.018992	1	10	51	Adora2a, Slc9a3r1, Drd1a, Adcy5, Chrm4, Calcrl, S1pr1, Prkacb, Oprd1, Drd2
GO:0006813	potassium ion transport	0.0195495	1	22	147	Kcnt2, Kcnk2, Kcnk13, Slc24a4, Kcns2, Kcnh3, Kcnj4, Slc12a8, Kcnt1, Slc12a5, Kcng1, Kcnq2, Kcnab1, Nos1, Kcnip4, Cdkn1b, Abcc9, Shkbp1, Drd2, Atp1b3, Kcnd1, Cnga2
GO:0050790	regulation of catalytic activity	0.0202754	1	45	351	Cflar, Tbc1d8, Adora2a, Grm1, Tbc1d30, Tbc1d9b, Git1, Ntsr2, Drd1a, Agk, Ercc6, Sh3bp5, Tbc1d4, Spry2, Wdr67, Arfgap3, Adcy5, App, Cbs, Ccs, Chrm4, Calcrl, Stmn3, Fgf2, Pdgfc, Bcl10, S1pr1, Lepr, Dab1, Tnfrsf4, Vcp, Lpar1, Oprd1, Cdc42, Nos1, P2rx7, Reln, Agfg2, Rac1, Cdkn1b, Dusp16, Gpr139, Drd2, Gdi1, Ar
GO:0002028	regulation of sodium ion transport	0.0209221	1	4	12	Akt3, Akt2, Nos1, Drd2
GO:0008154	actin polymerization or depolymerization	0.0215933	1	10	52	Enah, Epb4.9, Svil, Cfl1, Dstn, Arpc1b, Rac1, Rdx, Diap2, Tmsb4x
GO:0007622	rhythmic behavior	0.0218285	1	3	7	Npas2, Egr2, Chat
GO:0009143	nucleoside triphosphate catabolic process	0.0218285	1	3	7	Entpd7, Ada, Entpd3
GO:0014003	oligodendrocyte development	0.0218285	1	3	7	Ascl1, Zfp488, Plp1
GO:0043584	nose development	0.0218285	1	3	7	Ascl1, Sox2, Chd7
GO:0045084	positive regulation of interleukin-12 biosynthetic process	0.0218285	1	3	7	Irf1, Rela, Traf6
GO:0046513	ceramide biosynthetic process	0.0218285	1	3	7	Lass5, Lass2, P2rx7
GO:0007186	G-protein coupled receptor protein signaling pathway	0.0222631	1	174	1616	Oprk1, Gpr45, Olfr1412, Olfr424, Rgs4, Kcnk2, Adora2a, Olfr8, Vmn2r81, Olfr784, Olfr791, Olfr794, Grm1, Gpr6, Gprc6a, Klf16, Olfr769, Olfr812, Olfr814, Olfr247, Olfr1387, Olfr1380, Olfr313, Olfr59, Fzd2, Gabra6, Olfr1371, Olfr323, Olfr378, Rgs9, Ntsr2, Gpr65, Gpr22, Gpr33, Rgs14, Homer1, Olfr1362, Olfr11, Drd1a, Gkap1, Agk, Rgs7bp, Olfr727, Olfr736, Olfr741, Olfr748, Htr2a, Olfr722, Olfr725, Bai1…
GO:0042552	myelination	0.0226803	1	7	31	Egr2, Pmp22, Qk, Ugt8a, Gje1, Lgi4, Plp1
GO:0044255	cellular lipid metabolic process	0.023639	1	65	541	Acsl3, Pla2g4a, Soat1, Degs1, Psap, Fabp3, Nr1h4, Aloxe3, Acaca, Alox8, Fads6, Cyp46a1, Aoah, 2010111I01Rik, Ppap2a, Agk, Dhrs4, Lass5, Pigz, Agpat4, Agpat1, Cyp39a1, Qk, Crem, B4galt6, Fads3, Fads1, Aldh1a1, Bbs1, Rbp4, Phyh, Abca2, Lpcat4, Nr1h3, Lass2, Rpe65, Cyp7b1, Ugt8a, Sh3glb1, Angptl3, Lepr, Ppap2b, Echdc2, Cyp4a10, Acot7, Abca1, Cpt2, Ldlrap1, Pla2g5, D5Wsu178e, Acox3, Mvk, P2rx7, Hadha…
GO:0051493	regulation of cytoskeleton organization	0.0245246	1	14	84	Epb4.9, Map6d1, Kank3, Svil, Cfl1, Bbs1, Dstn, Stmn3, Arpc1b, Rac1, Cdkn1b, Rdx, Mid1, Tmsb4x
GO:0001658	ureteric bud branching	0.025609	1	6	25	Eya1, Gli3, Bmp4, Bmp2, Gzf1, Grem1
GO:0007163	establishment or maintenance of cell polarity	0.025609	1	6	25	Lims1, Cfl1, Cdc42, Prickle2, Fat1, Pard3
GO:0048593	camera-type eye morphogenesis	0.0257195	1	9	46	Yy1, Gli3, Bmp4, Col8a1, Aldh1a1, Rbp4, Sox2, Thy1, Ctnnb1
GO:0043410	positive regulation of MAPKKK cascade	0.0267437	1	7	32	Nenf, Sorbs3, Lpar1, Fgfr3, P2rx7, Ctnnb1, Myd88
GO:0030003	cellular cation homeostasis	0.0273799	1	18	118	S100b, Gpr6, Grik2, Atox1, App, Atp6v0c, Ryr3, Bank1, Slc24a2, Tesc, P2rx7, Gpr12, Itpr1, Atp2b2, Cacna1c, Prkcb, Ryr1, EG434729
GO:0014075	response to amine stimulus	0.0278961	1	5	19	Adora2a, Drd1a, Cfl1, Slc1a2, Drd2
GO:0021766	hippocampus development	0.0278961	1	5	19	Ywhae, Id4, Drd1a, Bbs1, Bcan
GO:0060079	regulation of excitatory postsynaptic membrane potential	0.0278961	1	5	19	Grik2, Grin2c, Atxn1, Ppp3ca, P2rx4
GO:0043270	positive regulation of ion transport	0.0280146	1	4	13	Akt3, Akt2, Homer1, Atp2b2
GO:0008203	cholesterol metabolic process	0.0293177	1	12	70	Soat1, Cyp46a1, Cyp39a1, Abca2, Cyp7b1, Lepr, Abca1, Ldlrap1, Mvk, Cftr, Lcat, Mbtps1
GO:0009968	negative regulation of signal transduction	0.0307796	1	19	128	Rgs4, Socs2, Rgs9, Rgs14, Atxn1, Rgs7bp, Elf1, Cidea, Lrp4, Grem1, Stmn3, Rgs19, Sox2, Ddit4l, P2rx7, Htra1, Hhip, Thy1, Drd2
GO:0016055	Wnt receptor signaling pathway	0.0318517	1	20	137	Dvl2, Fzd2, Axin2, Slc9a3r1, Kremen1, Tcf7, Csnk1d, Gsk3b, Csnk1a1, Hhex, Frat1, Wnt8b, Lrp4, Sox2, Ppap2b, Rspo1, Mitf, Sfrp1, Ctnnb1, Dixdc1
GO:0007191	activation of adenylate cyclase activity by dopamine receptor signaling pathway	0.0325144	1	3	8	Drd1a, Adcy5, Oprd1
GO:0007271	synaptic transmission, cholinergic	0.0325144	1	3	8	Lama2, Slc5a7, Chrna7
GO:0021756	striatum development	0.0325144	1	3	8	Drd1a, Bbs1, Htt
GO:0045351	type I interferon biosynthetic process	0.0325144	1	3	8	Irf9, Irf7, Myd88
GO:0048699	generation of neurons	0.0341613	1	50	411	Farp2, Igsf9, Eya1, Cntn2, Enah, Gja1, Egr2, Pcdh15, Ascl1, Socs2, Ppia, Ywhae, Ppp1r9b, B3gnt2, Gli3, Id4, Sema4d, Drd1a, Chat, Zfp488, Bmp4, Nefm, Nde1, Olig1, Ttc3, Gap43, Alcam, App, Efna5, Bbs1, Bmp2, Cdh4, Jag1, Stmn3, Sox2, Rpe65, Nlgn1, Epha7, Dab1, Cdc42, Sema3a, Fgfr3, Htt, Reln, Rac1, Gngt1, Ppp1r9a, Atp2b2, Lgi4, Kndc1, Spnb4, Ntrk3, Hhip, Thy1, Drd2, Smarca1
GO:0032787	monocarboxylic acid metabolic process	0.0343803	1	28	209	Acsl3, Degs1, Nr1h4, Aloxe3, Acaca, G6pc3, Alox8, Aspa, Pipox, Fads6, 2010111I01Rik, Pck2, Cyp39a1, Qk, Fads3, Fads1, Rbp4, Phyh, Gpd2, Cyp7b1, Echdc2, Cyp4a10, Acot7, Cpt2, Akr1a4, Htt, Acox3, Hadha, Aldh1l1, Far2, Pdk4, Gpi1, Folh1, Fa2h, Plp1
GO:0015844	monoamine transport	0.0343937	1	5	20	Drd1a, Ly6e, Slc22a3, Chrna7, Drd2
GO:0019886	antigen processing and presentation of exogenous peptide antigen via MHC class II	0.0363683	1	4	14	H2-Oa, H2-Aa, Cd74, Traf6
GO:0032535	regulation of cellular component size	0.0372813	1	9	49	Nefm, Epb4.9, Svil, Cfl1, Dstn, Arpc1b, Rac1, Rdx, Tmsb4x
GO:0050789	regulation of biological process	0.0385135	1	599	6038	Oprk1, Sgk3, Khdrbs2, Npas2, Map4k4, Gpr45, Stat1, Cflar, Adam23, Igfbp2, Olfr1412, Farp2, Tnnt2, Rxrg, Olfr424, Eya1, Aff3, Tbc1d8, Mapkapk2, Ptprv, Pla2g4a, Rbm3, Rgs4, Pea15a, Akt3, Kcnk2, Nenf, Plagl1, Cited2, Gja1, Egr2, Rtkn2, Bcr, Adora2a, S100b, Olfr8, Vmn2r81, Cdc34, Apba3, Naca, Olfr784, Olfr791, Olfr794, Grm1, Eya4, Enpp1, L3mbtl3, Lama2, Gpr6, Grik2, Gprc6a, Unc5b, Arid5b, Klf16, Mknk…
GO:0006094	gluconeogenesis	0.0417526	1	5	21	G6pc3, Pck2, Rbp4, Gpd2, Gpi1
GO:0045667	regulation of osteoblast differentiation	0.0417526	1	5	21	Axin2, Bmp4, Bmp2, Sox2, Ctnnb1
GO:0050808	synapse organization	0.0418149	1	9	50	Nrxn3, Chat, Cacng2, App, Pcdhb16, Lrp4, Nlgn1, Atp2b2, Ctnnb1
GO:0006939	smooth muscle contraction	0.0418159	1	7	35	Pde4d, Drd1a, Acta2, Ada, Nmu, Cacna1c, Drd2
GO:0033555	multicellular organismal response to stress	0.0418159	1	7	35	Grik2, Vdac3, Drd1a, Penk1, Reln, Tacr1, Gabra5
GO:0043244	regulation of protein complex disassembly	0.0418159	1	7	35	Epb4.9, Map6d1, Svil, Cfl1, Dstn, Rdx, Mid1
GO:0009187	cyclic nucleotide metabolic process	0.0422924	1	13	82	Adora2a, Pde4d, Drd1a, Adcy5, Chrm4, Calcrl, S1pr1, Cngb3, Oprd1, Atp2b2, Pde8a, Drd2, Htr1b
GO:0048562	embryonic organ morphogenesis	0.0428286	1	6	28	Tcf7, Gli3, Rarg, Aldh1a1, Rbp4, Nckap1
GO:0055066	di-, tri-valent inorganic cation homeostasis	0.0438435	1	17	116	S100b, Gpr6, Grik2, Atox1, App, Ryr3, Bank1, Slc24a2, Htt, P2rx7, Gpr12, Itpr1, Atp2b2, Cacna1c, Prkcb, Ryr1, EG434729
GO:0007193	inhibition of adenylate cyclase activity by G-protein signaling	0.0452656	1	3	9	Adcy5, Chrm4, S1pr1, Oprd1, Drd2
GO:0001840	neural plate development	0.0454227	1	3	9	Cfl1, Htt, Gatad2a
GO:0015813	L-glutamate transport	0.0454227	1	3	9	Slc17a8, Slc1a2, Htt
GO:0046852	positive regulation of bone remodeling	0.0454227	1	3	9	Bmp4, Bmp2, P2rx7
GO:0050910	detection of mechanical stimulus involved in sensory perception of sound	0.0454227	1	3	9	Pcdh15, Sox2, Atp2b2
GO:0060081	membrane hyperpolarization	0.0454227	1	3	9	Adora2a, Grik2, Cacng2
GO:0002027	regulation of heart rate	0.0460011	1	4	15	Ada, Sema3a, Chrna7, Drd2
GO:0007274	neuromuscular synaptic transmission	0.0460011	1	4	15	Egr3, Chat, Slc5a7, Kif1b
GO:0051241	negative regulation of multicellular organismal process	0.046005	1	13	83	Enpp1, Grik2, Socs2, Inhba, Drd1a, Rbp4, Ada, Anxa5, Slc24a2, P2rx7, Smurf1, Chrna7, Drd2
GO:0006665	sphingolipid metabolic process	0.0467056	1	9	51	Psap, Ppap2a, Lass5, Crem, B4galt6, Lass2, P2rx7, Smpd1, Fa2h
GO:0010033	response to organic substance	0.0473739	1	11	67	Glul, Adora2a, Dlg4, Drd1a, Cfl1, Slc1a2, Acvr1c, Anxa5, P2rx7, Chrna7, Drd2
GO:0051261	protein depolymerization	0.0478545	1	7	36	Epb4.9, Map6d1, Svil, Cfl1, Dstn, Rdx, Mid1
GO:0007405	neuroblast proliferation	0.0498611	1	6	29	Ascl1, Id4, Nde1, Sox2, Hhip, Drd2
GO:0042176	regulation of protein catabolic process	0.0499889	1	5	22	Grin2c, Serpinb1b, Serpinb1a, Rela, Itch
