# Supplementary material for: Similar striatal gene expression profiles in the striatum of the YAC128 and HdhQ150 mouse models of Huntington’s disease are not reflected in mutant Huntingtin inclusion prevalence
Source: BMC Genomics. 2015 Dec 21;16:1079. doi: 10.1186/s12864-015-2251-4 (PMC4687121; doi:10.1186/s12864-015-2251-4)
Supplement: Additional file 7: Table S5. — The 869 probesets that are differentially expressed between YAC128 and HdhQ150 striata. (XLS 137 kb) [file 12864_2015_2251_MOESM7_ESM.xls]

## Sheet: Diff diff (869) p0.05_annotated
Table S5 The 869 probesets that are differentially expressed between YAC128 and HdhQ150 striata.
p-value is the ANOVA interaction p-value examining differential expression in YAC128 and HdhQ150 compared with WT striata
Affy ID	p-value	Q150 FC	YAC FC	Symbol	Description
10521261	3.19297e-10	-0.322508	0.0895821	Htt	huntingtin
10520638	2.54751e-05	-0.193113	0.0696273	0610007C21Rik	RIKEN cDNA 0610007C21 gene
10398426	4.17114e-05	0.240167	-0.0542701	---	---
10472136	5.89291e-05	-0.0296847	-0.447069	Galnt13	UDP-N-acetyl-alpha-D-galactosamine:polypeptide N-acetylgalactosaminyltransferase 13
10496917	7.27221e-05	-0.420612	0.0629647	---	---
10378781	7.27482e-05	-0.420578	0.0630392	---	---
10396110	7.27671e-05	-0.420625	0.0629505	---	---
10381681	7.27766e-05	-0.420584	0.0630967	---	---
10480273	7.28331e-05	-0.420622	0.0630311	---	---
10521600	7.28438e-05	-0.420618	0.0629253	---	---
10362111	7.28691e-05	-0.420588	0.0629149	---	---
10433887	9.91117e-05	0.0388199	-0.294921	Pkp2	plakophilin 2
10340020	0.00013803	-0.300135	0.0973707	---	---
10553859	0.000144134	-0.403477	0.0675778	---	---
10379987	0.000144767	-0.403455	0.0674817	---	---
10344038	0.000209594	0.245036	-0.224772	---	---
10416406	0.00021236	-0.146883	0.371083	Htr2a	5-hydroxytryptamine (serotonin) receptor 2A
10397975	0.000332818	-0.0558484	0.311215	Ifi27l1	interferon, alpha-inducible protein 27 like 1
10602739	0.000417109	-0.0964327	0.165649	Acot9	acyl-CoA thioesterase 9
10584541	0.000476763	-0.0574662	0.112958	Zfp202	zinc finger protein 202
10566358	0.000590131	-0.107201	0.208639	Trim30	tripartite motif-containing 30
10499045	0.000648226	0.0524962	-0.0633139	Trim2	tripartite motif-containing 2
10344443	0.000898331	0.313121	-0.48728	---	---
10398420	0.000921257	0.198686	-0.103947	---	---
10427214	0.00103686	0.0951392	-0.0259515	Sp1	trans-acting transcription factor 1
10407742	0.00107018	-0.185816	-0.787766	Actn2	actinin alpha 2
10339995	0.00122839	-0.252596	0.086312	---	---
10361110	0.00126234	-0.103774	0.0922453	Dtl	denticleless homolog (Drosophila)
10541307	0.00131683	-0.079829	0.279429	Usp18	ubiquitin specific peptidase 18
10520527	0.00138635	0.200004	-0.0404623	Dpysl5	dihydropyrimidinase-like 5
10343223	0.00142607	0.317145	-0.21571	---	---
10472153	0.00154818	0.0486631	-0.196416	---	---
10513729	0.00167456	0.0994793	-0.121519	Tnfsf8	tumor necrosis factor (ligand) superfamily, member 8
10415319	0.0016753	-0.0463696	0.164252	Irf9	interferon regulatory factor 9
10357300	0.00202614	-0.0739215	0.263914	Dpp10	dipeptidylpeptidase 10
10340568	0.00212058	0.0863676	-0.296711	---	---
10462359	0.00216614	0.104213	-0.100485	---	---
10581013	0.00250925	-0.106711	0.0744301	Cdh11	cadherin 11
10404612	0.00271223	-0.105898	0.137012	Rreb1	ras responsive element binding protein 1
10433578	0.00281351	0.0922819	-0.0873163	Snn	stannin
10458601	0.00301462	0.134383	-0.0957853	Plac8l1	PLAC8-like 1
10475247	0.00305532	-0.0553637	0.0955117	Tmem62	transmembrane protein 62
10408541	0.00311051	0.164894	-0.0717481	---	---
10344096	0.00327338	0.45014	-0.606351	---	---
10368041	0.00334094	0.0161165	0.281601	3110003A17Rik	RIKEN cDNA 3110003A17 gene
10398422	0.0034367	0.210011	-0.0368088	---	---
10378739	0.00351008	-0.0531633	0.105397	Ywhae	tyrosine 3-monooxygenase/tryptophan 5-monooxygenase activation protein, epsilon polypeptide
10403871	0.00357534	-0.0262758	-0.171811	Aoah	acyloxyacyl hydrolase
10605929	0.00361922	-0.124553	0.059245	Dgat2l4	diacylglycerol O-acyltransferase 2-like 4
10566666	0.00364369	0.303406	-0.166328	---	---
10523168	0.00367606	-0.0776148	0.101176	Epgn	epithelial mitogen
10543428	0.00374232	-0.330353	0.0368656	Iqub	IQ motif and ubiquitin domain containing
10517003	0.00383883	-0.259471	0.226901	---	---
10343188	0.00388042	-0.393288	0.0199627	---	---
10486102	0.0040031	-0.0882139	0.0692411	Gpr176	G protein-coupled receptor 176
10550394	0.00401677	0.0770248	-0.115461	Ptgir	prostaglandin I receptor (IP)
10342250	0.00402092	0.52651	-0.195682	---	---
10451472	0.004055	-0.0219366	0.0972441	Rpl7l1	ribosomal protein L7-like 1
10340148	0.00410589	-0.51966	0.242073	---	---
10440333	0.004218	0.135299	-0.0644946	Speer2	spermatogenesis associated glutamate (E)-rich protein 2
10372583	0.00428974	-0.0721014	0.0652415	Rab3ip	RAB3A interacting protein
10361771	0.00429665	-0.0445879	0.129987	Plagl1	pleiomorphic adenoma gene-like 1
10340276	0.00441019	0.219775	-0.194566	---	---
10521243	0.00441393	-0.0586461	0.212681	Grk4	G protein-coupled receptor kinase 4
10383214	0.00447894	-0.00545633	0.19672	Rnf213	ring finger protein 213
10471108	0.0045146	-0.080364	0.0321502	Gpr107	G protein-coupled receptor 107
10587554	0.00470491	0.0919011	-0.11428	Tpbg	trophoblast glycoprotein
10440138	0.00474306	0.150605	-0.176207	Olfr174	olfactory receptor 174
10471424	0.00491624	0.0857837	-0.0727953	Fam102a	family with sequence similarity 102, member A
10384493	0.00492978	-0.0530945	0.068602	---	---
10512279	0.00503687	0.0376201	-0.129209	Cntfr	ciliary neurotrophic factor receptor
10499285	0.0051439	0.0122376	-0.117548	Bcan	brevican
10546242	0.00518448	0.0751165	-0.124095	V1rb3	vomeronasal 1 receptor, B3
10343958	0.00523628	0.369215	-0.402285	---	---
10476989	0.00527579	-0.10935	0.0759278	Gins1	GINS complex subunit 1 (Psf1 homolog)
10595452	0.00531674	-0.0193857	-0.142745	Ube2cbp	ubiquitin-conjugating enzyme E2C binding protein
10339677	0.00537648	0.427366	-0.177671	---	---
10340930	0.00541222	-0.745853	0.273203	---	---
10470564	0.00555532	0.0959124	-0.0636575	Ralgds	ral guanine nucleotide dissociation stimulator
10520698	0.00558115	-0.105059	0.128613	Dnajc5g	DnaJ (Hsp40) homolog, subfamily C, member 5 gamma
10363281	0.00560088	-0.170234	0.0379423	Ranbp2	RAN binding protein 2
10514713	0.0056322	-0.266525	-0.0307741	Wdr78	WD repeat domain 78
10369806	0.00565126	-0.0821598	0.218264	1700040L02Rik	RIKEN cDNA 1700040L02 gene
10501793	0.00565857	0.0947208	-0.0990127	---	---
10458247	0.00566714	-0.0536201	0.134381	Lrrtm2	leucine rich repeat transmembrane neuronal 2
10344149	0.00570036	0.28988	-0.0966691	---	---
10525495	0.00582273	0.12521	-0.0709966	Setd1b	SET domain containing 1B
10462623	0.00587807	-0.0276198	0.409285	Ifit1	interferon-induced protein with tetratricopeptide repeats 1
10342436	0.00590365	-0.140877	-0.00573267	---	---
10408861	0.00611272	0.135587	-0.071354	9530008L14Rik	RIKEN cDNA 9530008L14 gene
10339517	0.0061995	0.466692	-0.227316	---	---
10566993	0.0062753	0.00842626	-0.177233	Galntl4	UDP-N-acetyl-alpha-D-galactosamine:polypeptide N-acetylgalactosaminyltransferase-like 4
10339818	0.00634479	-0.17921	0.644847	---	---
10430425	0.006576	0.293233	0.0454233	Lgals2	lectin, galactose-binding, soluble 2
10499545	0.00658486	0.0699716	-0.10929	Efna3	ephrin A3
10339808	0.0066217	0.396342	-0.256374	---	---
10583163	0.00667446	-0.270911	0.0171593	Trpc6	transient receptor potential cation channel, subfamily C, member 6
10545337	0.00679933	0.0482503	0.201864	Ppia	peptidylprolyl isomerase A
10375031	0.00686842	0.0318712	-0.0989524	Snrnp25	small nuclear ribonucleoprotein 25 (U11/U12)
10443063	0.00707279	0.0952463	-0.0364029	Phf1	PHD finger protein 1
10408280	0.00708647	0.0261737	-0.0860417	Lrrc16a	leucine rich repeat containing 16A
10388160	0.00714225	-0.145181	0.0671291	Slc13a5	solute carrier family 13 (sodium-dependent citrate transporter), member 5
10359334	0.00719322	-0.129308	0.036694	Cacybp	calcyclin binding protein
10474685	0.00727642	-0.153184	0.0819887	---	---
10490944	0.00729786	0.123426	-0.0687889	Cypt12	cysteine-rich perinuclear theca 12
10540544	0.00736667	-0.092411	0.0825501	Thumpd3	THUMP domain containing 3
10606158	0.00743926	0.203823	-0.0128539	Pabpc1l2b	poly(A) binding protein, cytoplasmic 1-like 2B
10601296	0.00747433	0.203659	-0.0128935	Pabpc1l2b	poly(A) binding protein, cytoplasmic 1-like 2B
10590957	0.00753853	-0.159524	0.0475015	Fut4	fucosyltransferase 4
10536976	0.00766585	0.0411734	-0.0708035	Nrf1	nuclear respiratory factor 1
10371002	0.0077703	0.208941	0.0645493	Lsm7	LSM7 homolog, U6 small nuclear RNA associated (S. cerevisiae)
10529082	0.00789249	-0.0711219	0.0596815	Mpv17	Mpv17 transgene, kidney disease mutant
10339366	0.007953	-0.374436	0.107725	---	---
10557231	0.00811125	0.171635	-0.156568	EG628696	predicted gene, EG628696
10426439	0.00811429	-0.135127	-0.0085454	Pphln1	periphilin 1
10600093	0.00812483	-0.0932727	0.18664	Zfp185	zinc finger protein 185
10373594	0.00820756	-0.0934973	0.0927407	Bloc1s1	biogenesis of lysosome-related organelles complex-1, subunit 1
10412218	0.00821641	-0.203641	-0.0332903	Gzmk	granzyme K
10604665	0.00824222	0.240103	-0.107551	---	---
10459837	0.00829776	-0.0027446	-0.131723	8030462N17Rik	RIKEN cDNA 8030462N17 gene
10383168	0.0083826	-0.0457491	0.133993	---	---
10376721	0.00838981	0.105219	0.0011412	Smcr8	Smith-Magenis syndrome chromosome region, candidate 8 homolog (human)
10398424	0.00839572	0.127901	-0.0251961	---	---
10433207	0.00842079	-0.0752085	0.0811726	---	---
10339153	0.00847203	-0.231466	-0.0426947	---	---
10338905	0.00847315	-0.103339	0.425518	---	---
10596769	0.00860816	-0.0469202	0.0442396	Rbm5	RNA binding motif protein 5
10476620	0.00863289	-0.115732	0.0359011	Snrpb2	U2 small nuclear ribonucleoprotein B
10354372	0.00864177	0.00602476	0.12264	Myl6	myosin, light polypeptide 6, alkali, smooth muscle and non-muscle
10343054	0.00874688	0.0943964	-0.109263	---	---
10561323	0.00877426	0.0675622	-0.115848	Map3k10	mitogen-activated protein kinase kinase kinase 10
10603807	0.00879164	-0.156998	0.0365646	---	---
10477854	0.0087929	0.0601814	-0.081468	Epb4.1l1	erythrocyte protein band 4.1-like 1
10339694	0.00881341	0.266666	-0.272432	---	---
10355670	0.00885932	-0.0593495	0.172498	Ccdc108	coiled-coil domain containing 108
10362729	0.00892324	-0.171224	0.12953	633979	predicted gene, 633979
10413928	0.00895894	-0.107411	0.0835807	1810011H11Rik	RIKEN cDNA 1810011H11 gene
10480921	0.00899019	0.175516	0.009497	Qsox2	quiescin Q6 sulfhydryl oxidase 2
10411169	0.00924796	0.115745	-0.0287463	---	---
10455199	0.00934738	0.18537	-0.0359485	Rell2	RELT-like 2
10393573	0.00944855	-0.0392884	0.362431	Lgals3bp	lectin, galactoside-binding, soluble, 3 binding protein
10561055	0.00950617	-0.15995	0.0797458	Ceacam2	carcinoembryonic antigen-related cell adhesion molecule 2
10576062	0.00960949	0.0380911	-0.104877	Jph3	junctophilin 3
10379543	0.00974067	0.0982414	-0.0646564	Tmem132e	transmembrane protein 132E
10340831	0.00978589	-0.0759053	0.238137	---	---
10344113	0.00980887	-0.535514	0.235085	---	---
10339736	0.00981479	-0.0752883	0.197838	---	---
10530406	0.0100439	-0.386979	0.0418537	Gabra2	gamma-aminobutyric acid (GABA-A) receptor, subunit alpha 2
10428449	0.0101135	0.105896	-0.059899	---	---
10432298	0.0101618	0.110048	-0.0337837	Mll2	myeloid/lymphoid or mixed-lineage leukemia 2
10339688	0.0101853	0.172348	-0.212247	---	---
10396608	0.0103362	-0.104626	0.115454	Syne2	synaptic nuclear envelope 2
10603708	0.0103526	-0.0752012	0.072976	Cask	calcium/calmodulin-dependent serine protein kinase (MAGUK family)
10338143	0.0104036	0.182897	-0.329119	---	---
10472893	0.010444	-0.0331449	0.113496	B230120H23Rik	RIKEN cDNA B230120H23 gene
10483110	0.0104478	-0.0322738	0.176475	Ifih1	interferon induced with helicase C domain 1
10338620	0.0104519	-0.175627	0.38497	---	---
10359161	0.0105843	-0.0423671	0.11298	Soat1	sterol O-acyltransferase 1
10484987	0.0105883	0.116746	-0.057335	Nr1h3	nuclear receptor subfamily 1, group H, member 3
10339450	0.0105887	0.156014	-0.276221	---	---
10414175	0.0106003	0.103799	-0.120966	---	---
10367505	0.0107512	0.077929	-0.118489	Olfr791	olfactory receptor 791
10344423	0.0109688	-0.285909	-0.0508629	---	---
10361131	0.0111201	-0.0831503	0.256302	---	---
10502900	0.0111501	-0.0884931	0.0774954	---	---
10372748	0.01131	0.0875877	-0.074926	---	---
10525365	0.0115401	-0.0108552	-0.224374	Hvcn1	hydrogen voltage-gated channel 1
10426150	0.0116259	0.173451	-0.0507382	Panx2	pannexin 2
10413243	0.011664	0.194307	-0.0270952	Duxbl	double homeobox B-like
10505643	0.011704	-0.0889152	0.102049	4930473A06Rik	RIKEN cDNA 4930473A06 gene
10441396	0.0117314	0.0247152	0.163777	Ppia	peptidylprolyl isomerase A
10496192	0.0117519	0.0394041	-0.323083	Tacr3	tachykinin receptor 3
10605512	0.0117767	-0.12846	0.147718	---	---
10501734	0.0118043	-0.0744684	0.131969	Palmd	palmdelphin
10580391	0.0118501	-0.0969344	0.019502	Itfg1	integrin alpha FG-GAP repeat containing 1
10487510	0.0118724	-0.0981155	0.0800684	---	---
10343363	0.0120051	0.0499545	-0.154008	---	---
10607401	0.0121089	-0.0920277	0.186249	---	---
10514088	0.0121164	-0.0906132	0.231533	Frem1	Fras1 related extracellular matrix protein 1
10480414	0.0122722	-0.172731	0.22716	4933434I06Rik	RIKEN cDNA 4933434I06 gene
10338802	0.0124769	-0.0444399	0.156237	---	---
10441359	0.0125186	0.0134325	-0.141409	---	---
10426550	0.0127403	-0.0828263	0.0282269	Tmem106c	transmembrane protein 106C
10339882	0.0128072	-0.434899	0.378526	---	---
10359801	0.0128236	-0.100338	0.103747	Mael	maelstrom homolog (Drosophila)
10398432	0.0129289	0.108993	-0.118874	---	---
10462618	0.01294	-0.0975249	0.260083	Ifit3	interferon-induced protein with tetratricopeptide repeats 3
10469167	0.0129434	0.332124	0.129834	Sfmbt2	Scm-like with four mbt domains 2
10466843	0.0129451	-0.0801441	0.0279707	EG667806	predicted gene, EG667806
10461051	0.0130837	0.115712	-0.0401651	5730409K12Rik	RIKEN cDNA 5730409K12 gene
10340040	0.0131269	-0.483829	-0.0206916	---	---
10406399	0.0131593	0.0136253	-0.126997	Pou5f2	POU domain class 5, transcription factor 2
10445176	0.013182	0.116643	-0.193627	Olfr134	olfactory receptor 134
10523865	0.0132203	-0.144724	0.0329798	1700028K03Rik	RIKEN cDNA 1700028K03 gene
10596327	0.0132574	-0.059445	0.107781	Nek11	NIMA (never in mitosis gene a)-related expressed kinase 11
10459236	0.0132886	-0.0545506	0.049237	Grpel2	GrpE-like 2, mitochondrial
10385932	0.0134277	-0.216182	0.0262019	Lyrm7	LYR motif containing 7
10341838	0.0134894	-0.286533	0.0785513	---	---
10398428	0.0135156	0.274947	-0.0962823	---	---
10573332	0.0135288	-0.0836113	0.0956714	4930432K21Rik	RIKEN cDNA 4930432K21 gene
10559818	0.0135524	0.212502	-0.290824	---	---
10517419	0.0135694	-0.12538	0.0973984	---	---
10345546	0.0135845	-0.185506	0.0752914	LOC100046859	hypothetical protein LOC100046859
10394627	0.013629	-0.0154779	-0.116879	Nbas	neuroblastoma amplified sequence
10348653	0.0138288	0.139766	-0.0140479	Gpc1	glypican 1
10440091	0.0139425	-0.0716509	0.257994	Col8a1	collagen, type VIII, alpha 1
10341948	0.0139917	-0.189506	0.0286596	---	---
10392056	0.0140387	-0.0173674	0.110438	Cyb561	cytochrome b-561
10445674	0.0140853	0.103012	-0.035006	Mrfap1	Morf4 family associated protein 1
10397448	0.0141776	0.209292	-0.0909277	---	---
10578448	0.0143685	-0.117518	0.0350184	Cyp4v3	cytochrome P450, family 4, subfamily v, polypeptide 3
10539393	0.0146553	-0.156439	0.44076	---	---
10537819	0.0146858	-0.215759	0.0598116	Olfr438	olfactory receptor 438
10343876	0.014693	0.21982	-0.0508241	---	---
10413995	0.0148118	-0.182958	0.0599648	Gm626	gene model 626, (NCBI)
10442683	0.0149409	-0.122778	0.0957903	1110018H23Rik	RIKEN cDNA 1110018H23 gene
10441436	0.0149555	-0.0426907	0.0735195	Snx9	sorting nexin 9
10478924	0.0150793	-0.191914	0.0598448	---	---
10535954	0.0151928	-0.0495292	0.102467	EG667510	predicted gene, EG667510
10511042	0.0153	-0.303838	-0.0903319	C030017K20Rik	RIKEN cDNA C030017K20 gene
10449920	0.0153514	-0.0253613	0.194588	Zfp811	zinc finger protein 811
10340139	0.0155657	-0.258641	0.340818	---	---
10469540	0.015638	-0.0334594	0.0992601	Armc3	armadillo repeat containing 3
10510836	0.0156852	0.0908465	-0.0394895	Lrrc47	leucine rich repeat containing 47
10473981	0.0157389	0.0726525	-0.0170419	Ambra1	autophagy/beclin 1 regulator 1
10343568	0.0159637	0.0504794	-0.259923	---	---
10528691	0.0160251	-0.160629	0.0852303	Rheb	RAS-homolog enriched in brain
10340124	0.0160816	0.035196	-0.412505	---	---
10549382	0.0161247	-0.0905218	0.111998	EG545893	predicted gene, EG545893
10497379	0.0161616	0.0937407	-0.0723784	---	---
10555848	0.0161963	0.0777277	-0.0859348	Trim6	tripartite motif-containing 6
10540952	0.0162094	-0.0766995	0.0919951	Ift122	intraflagellar transport 122 homolog (Chlamydomonas)
10498296	0.0162378	-0.0712939	0.055373	Commd2	COMM domain containing 2
10343689	0.0165265	0.174118	-0.181994	---	---
10569017	0.0165977	-0.144276	0.308527	Ifitm3	interferon induced transmembrane protein 3
10530854	0.0166009	0.0817581	-0.14462	Srd5a2l2	steroid 5 alpha-reductase 2-like 2
10344420	0.0166452	0.48357	-0.167016	---	---
10340178	0.0166776	-0.327077	0.0726568	---	---
10545079	0.0166911	-0.0528432	-0.456197	A530053G22Rik	RIKEN cDNA A530053G22 gene
10347948	0.016751	-0.0118048	0.195858	Sp100	nuclear antigen Sp100
10528478	0.0167725	0.0826817	-0.0298807	Rpl17	ribosomal protein L17
10581573	0.0167857	0.153573	0.0390177	---	---
10339003	0.0167884	-0.286445	0.11109	---	---
10567171	0.0168443	-0.100198	0.0549221	Rps13	ribosomal protein S13
10506301	0.0168506	-0.0783583	0.202006	Lepr	leptin receptor
10340491	0.017137	-0.538979	0.0747665	---	---
10476795	0.017266	-0.147533	0.16394	4930529M08Rik	RIKEN cDNA 4930529M08 gene
10497894	0.0173046	-0.18735	0.016251	Cetn4	centrin 4
10520187	0.017365	0.0163517	0.201062	Slc4a2	solute carrier family 4 (anion exchanger), member 2
10342900	0.0174509	-0.426012	0.324857	---	---
10374327	0.0176054	-0.0475549	0.143055	---	---
10605729	0.0176123	-0.0839789	0.0355235	Zfx	zinc finger protein X-linked
10364373	0.0176183	0.156777	0.0406039	Lsm7	LSM7 homolog, U6 small nuclear RNA associated (S. cerevisiae)
10338171	0.0176698	-0.604723	0.0497529	---	---
10340689	0.0176923	0.140229	-0.148808	---	---
10550847	0.0177237	0.0776484	-0.0493891	Zfp235	zinc finger protein 235
10338452	0.0178257	0.314764	-0.36445	---	---
10477353	0.017933	-0.0278798	0.0967211	Mapre1	microtubule-associated protein, RP/EB family, member 1
10396511	0.0184277	-0.0117147	0.102288	Syne2	synaptic nuclear envelope 2
10344548	0.0184294	0.458237	-0.280618	---	---
10605815	0.0185378	0.113685	-0.0980582	Asb12	ankyrin repeat and SOCS box-containing 12
10555401	0.0185437	0.106402	-0.0721999	---	---
10393749	0.0185444	0.131027	-0.0628489	---	---
10578545	0.018548	-0.0570847	0.0409973	---	---
10397736	0.0185507	-0.0600422	-0.171779	Kcnk13	potassium channel, subfamily K, member 13
10546884	0.0186007	0.0435031	-0.0825895	Lhfpl4	lipoma HMGIC fusion partner-like protein 4
10342073	0.0186032	-0.131165	0.0380523	---	---
10408915	0.0186493	0.0597518	-0.0475243	Dtnbp1	dystrobrevin binding protein 1
10340347	0.0187427	-0.321122	0.202638	---	---
10491520	0.01877	0.0162423	0.205613	B230207O21Rik	RIKEN cDNA B230207O21 gene
10549041	0.0187937	-0.120926	0.10775	Slco1a5	solute carrier organic anion transporter family, member 1a5
10339836	0.0188268	0.197203	-0.193605	---	---
10544133	0.0188434	0.0140824	0.177644	Parp12	poly (ADP-ribose) polymerase family, member 12
10559702	0.0188839	0.0894782	-0.0456501	Zfp579	zinc finger protein 579
10433197	0.0189194	0.216395	-0.00753787	---	---
10601648	0.0189239	-0.0635522	0.0948721	Tnmd	tenomodulin
10425799	0.0189281	0.142025	-0.100828	Rnu12	RNA U12, small nuclear
10413222	0.018931	0.0708548	-0.0595709	Ppif	peptidylprolyl isomerase F (cyclophilin F)
10485790	0.0189328	0.169203	-0.057281	Olfr1303	olfactory receptor 1303
10383196	0.0189381	-0.0536814	0.11933	---	---
10572368	0.0190131	0.100614	-0.0849119	Gdf1	growth differentiation factor 1
10530278	0.0190228	-0.116282	0.174781	---	---
10338740	0.0193891	0.259585	-0.17001	---	---
10340642	0.0193962	-0.245657	0.354306	---	---
10450874	0.019462	0.148262	-0.0996768	Olfr101	olfactory receptor 101
10474181	0.0194818	0.0542804	-0.0567524	Abtb2	ankyrin repeat and BTB (POZ) domain containing 2
10415640	0.0195111	0.0678609	-0.0470559	Snora65	small nucleolar RNA, H/ACA box 65
10339359	0.0195472	-0.862085	0.417689	---	---
10338578	0.0195895	-0.155207	-0.000250667	---	---
10394671	0.0196129	-0.160547	0.0159772	ENSMUSG00000066623	predicted gene, ENSMUSG00000066623
10602729	0.0196935	-0.105871	0.0180583	---	---
10398105	0.0197509	0.133463	-0.0661179	Tcl1b3	T-cell leukemia/lymphoma 1B, 3
10344421	0.0198389	-0.325558	0.0460191	---	---
10356353	0.0198606	0.14099	-0.0101058	Akp5	alkaline phosphatase 5
10528507	0.0198618	-0.133273	0.0465456	Pus7	pseudouridylate synthase 7 homolog (S. cerevisiae)
10586446	0.0198779	-0.166451	0.121471	---	---
10389143	0.0198865	-0.0266539	0.147295	Slfn8	schlafen 8
10572739	0.0200431	0.225124	-0.0788775	6430601O08Rik	RIKEN cDNA 6430601O08 gene
10427420	0.0200446	-0.111677	0.0533181	Fbxo4	F-box protein 4
10578916	0.0201422	-0.235183	-0.0249987	Sc4mol	sterol-C4-methyl oxidase-like
10485309	0.020291	0.326868	0.0490348	---	---
10531208	0.0203259	-0.103887	0.0617879	Cox18	COX18 cytochrome c oxidase assembly homolog (S. cerevisiae)
10339046	0.0204471	-0.306518	0.0536344	---	---
10547191	0.0204518	-0.113614	0.290445	Tmem72	transmembrane protein 72
10490986	0.0204637	0.076387	-0.0627845	4632415L05Rik	RIKEN cDNA 4632415L05 gene
10503134	0.0205041	-0.0722422	0.0364787	Sdcbp	syndecan binding protein
10454483	0.0205596	-0.117851	-0.0174775	Wdr33	WD repeat domain 33
10531972	0.0206233	-0.0646078	0.127607	5830443L24Rik	RIKEN cDNA 5830443L24 gene
10380579	0.0206639	0.0473855	-0.0906742	---	---
10524621	0.0207823	-0.003988	0.272693	Oasl2	2'-5' oligoadenylate synthetase-like 2
10538459	0.0207959	-0.125682	0.174564	Aqp1	aquaporin 1
10398408	0.0208488	0.204052	-0.111491	---	---
10402302	0.0209084	-0.0410756	0.0324058	Btbd7	BTB (POZ) domain containing 7
10340376	0.0210455	-0.599579	0.134789	---	---
10353165	0.0210749	0.0127727	-0.145949	---	---
10571214	0.0211734	0.0326305	0.169574	Rnf122	ring finger protein 122
10448232	0.0212414	0.0581084	-0.0509535	EG545191	predicted gene, EG545191
10544997	0.0212948	0.0335532	-0.209699	V1rc16	vomeronasal 1 receptor, C16
10344160	0.0213514	-0.226343	0.11736	---	---
10492193	0.021442	-0.118731	0.0929407	---	---
10548606	0.0214494	-0.207323	-0.0165756	Tas2r107	taste receptor, type 2, member 107
10344085	0.0217455	0.154326	-0.157404	---	---
10398436	0.0217526	0.198511	-0.0571441	---	---
10428613	0.0218356	0.112044	-0.0819085	---	---
10501235	0.0218458	-0.00720597	0.167888	Gstm4	glutathione S-transferase, mu 4
10421920	0.0219083	0.107637	-0.0767397	---	---
10482004	0.0219277	-0.0262729	0.10535	AI182371	expressed sequence AI182371
10339326	0.0220107	-0.236962	0.268147	---	---
10456248	0.0220523	0.315115	-0.0897621	Onecut2	one cut domain, family member 2
10602977	0.0220639	-0.109719	0.0610195	Scml2	sex comb on midleg-like 2 (Drosophila)
10385814	0.02214	0.0854279	-0.0640671	Leap2	liver-expressed antimicrobial peptide 2
10542596	0.022149	-0.115388	0.0828667	Slco1c1	solute carrier organic anion transporter family, member 1c1
10470614	0.0223428	-0.0713415	0.125247	1190002A17Rik	RIKEN cDNA 1190002A17 gene
10339030	0.0223587	-0.169077	-0.00614613	---	---
10487577	0.022396	-0.0545315	0.0934515	Ckap2l	cytoskeleton associated protein 2-like
10590821	0.0224366	-0.36813	0.0305355	9230110C19Rik	RIKEN cDNA 9230110C19 gene
10409076	0.0224872	0.115341	-0.00820927	Phf2	PHD finger protein 2
10426835	0.0225484	-0.088772	0.0283541	Dip2b	DIP2 disco-interacting protein 2 homolog B (Drosophila)
10363231	0.0225802	-0.0588019	0.0818949	Smpdl3a	sphingomyelin phosphodiesterase, acid-like 3A
10341043	0.0226984	0.134718	-0.161483	---	---
10506052	0.0227027	0.122332	-0.136198	---	---
10398412	0.022776	0.199076	-0.0431423	---	---
10462796	0.0227831	-0.0199088	0.141234	Kif11	kinesin family member 11
10344561	0.0228179	-0.133058	0.0365107	---	---
10416835	0.0228495	0.120807	-0.0457267	Rpl17	ribosomal protein L17
10446109	0.0230458	0.0758967	-0.0355783	---	---
10477642	0.0230852	0.167718	0.0127831	---	---
10342882	0.0231403	-0.159002	0.120939	---	---
10343982	0.0232922	-0.183179	0.12178	---	---
10341006	0.0233522	-0.873481	0.218062	---	---
10430166	0.0235191	0.185955	-0.00261773	Apol7a	apolipoprotein L 7a
10386442	0.0235312	-0.042829	0.073489	Cops3	COP9 (constitutive photomorphogenic) homolog, subunit 3 (Arabidopsis thaliana)
10500524	0.0235483	-0.156309	0.0756459	---	---
10424347	0.0235536	0.33179	-0.0430276	EG665565	predicted gene, EG665565
10605256	0.0235794	-0.0311984	0.0996113	Flna	filamin, alpha
10499093	0.0236459	-0.0923526	0.110996	Fbxw7	F-box and WD-40 domain protein 7
10546454	0.0237529	-0.0963991	0.040701	Adamts9	a disintegrin-like and metallopeptidase (reprolysin type) with thrombospondin type 1 motif, 9
10353303	0.0238358	-0.0778833	0.144172	---	---
10380472	0.0238721	0.119082	-0.132307	---	---
10341451	0.0240563	-0.375598	0.221047	---	---
10356771	0.0240584	-0.0298363	0.0979085	Mterfd2	MTERF domain containing 2
10342822	0.0240756	-0.162079	0.137828	---	---
10404675	0.0242034	0.135558	-0.0538911	Snrnp48	small nuclear ribonucleoprotein 48 (U11/U12)
10589773	0.0243368	-0.373374	-0.135137	Lba1	lupus brain antigen 1
10439114	0.0243585	-0.111112	0.122147	Iqcg	IQ motif containing G
10360504	0.0244042	-0.215582	0.138574	---	---
10564563	0.0244225	0.0926353	-0.0214907	Rpl17	ribosomal protein L17
10530627	0.024433	0.0990793	-0.0751787	Lrrc66	leucine rich repeat containing 66
10343300	0.0244798	-0.187544	0.379947	---	---
10352661	0.0246027	-0.0591619	0.0817703	Ptpn14	protein tyrosine phosphatase, non-receptor type 14
10499438	0.0247683	0.0716722	-0.0411213	Msto1	misato homolog 1 (Drosophila)
10589761	0.0247699	-0.304714	-0.111216	---	---
10346191	0.024806	0.0402856	0.184708	Stat1	signal transducer and activator of transcription 1
10341653	0.0248444	0.364433	-0.0511771	---	---
10557459	0.0248807	-0.0324695	0.059964	Mapk3	mitogen-activated protein kinase 3
10397054	0.0249135	0.0592395	-0.0837351	Wdr21	WD repeat domain 21
10501555	0.0249513	-0.311122	0.0165653	Amy1	amylase 1, salivary
10484520	0.0249609	-0.178289	0.129344	4833423E24Rik	RIKEN cDNA 4833423E24 gene
10393569	0.0250297	0.0550691	-0.0574899	RP23-394O9.3	differential display clone 8
10392318	0.0250829	0.0907265	-0.016784	Bptf	bromodomain PHD finger transcription factor
10343964	0.0251337	-0.24222	0.424478	---	---
10576639	0.0251676	-0.134266	0.114839	Nrp1	neuropilin 1
10382010	0.0252741	-0.0501773	0.0430167	Wdr68	WD repeat domain 68
10427910	0.0253267	0.0249096	-0.113481	Fam105b	family with sequence similarity 105, member B
10339644	0.0253451	-0.223677	0.168806	---	---
10523293	0.0253715	0.100439	-0.0864762	---	---
10406426	0.0254722	-0.154047	0.0591369	Cetn3	centrin 3
10370798	0.0255017	0.0511992	-0.0988127	Adamtsl5	ADAMTS-like 5
10500948	0.0255339	0.0864142	-0.0169215	Cttnbp2nl	CTTNBP2 N-terminal like
10357043	0.0255363	-0.126812	0.0292297	Bcl2	B-cell leukemia/lymphoma 2
10381408	0.0255684	0.0215921	0.169529	Ifi35	interferon-induced protein 35
10343399	0.0255743	-0.13623	0.0496215	---	---
10429389	0.0255902	0.0868235	-0.0264527	Rpl17	ribosomal protein L17
10474159	0.0256711	-0.0570876	0.0936525	Apip	APAF1 interacting protein
10455647	0.0256863	-0.0285254	0.140292	Tnfaip8	tumor necrosis factor, alpha-induced protein 8
10528145	0.0257474	-0.183647	-0.064988	Grm3	glutamate receptor, metabotropic 3
10342794	0.0258019	-0.254819	0.14205	---	---
10514561	0.0259285	-0.0750621	0.0642481	---	---
10491038	0.0259393	-0.0760415	0.041745	Tbl1xr1	transducin (beta)-like 1X-linked receptor 1
10439989	0.0259421	0.143878	-0.0633557	---	---
10425559	0.0260178	0.0839388	0.0032498	L3mbtl2	l(3)mbt-like 2 (Drosophila)
10555055	0.0260389	-0.0554744	0.118541	Ndufc2	NADH dehydrogenase (ubiquinone) 1, subcomplex unknown, 2
10504656	0.0260705	-0.0609199	0.0964087	---	---
10375793	0.0261932	-0.0884691	0.0859713	Olfr51	olfactory receptor 51
10551382	0.0262117	0.073002	-0.0249951	2310022A10Rik	RIKEN cDNA 2310022A10 gene
10343441	0.0262186	0.278437	-0.195926	---	---
10428619	0.0262225	-0.129576	0.426371	Enpp2	ectonucleotide pyrophosphatase/phosphodiesterase 2
10344209	0.0262277	-0.179258	0.153362	---	---
10571266	0.0262502	-0.0692985	0.031524	Ppp2cb	protein phosphatase 2 (formerly 2A), catalytic subunit, beta isoform
10481103	0.0262679	-0.176489	0.0269991	Lcn4	lipocalin 4
10383152	0.0264016	-0.0388498	0.138722	---	---
10462670	0.0265254	-0.125478	0.0413119	Rpp30	ribonuclease P/MRP 30 subunit (human)
10590071	0.0265632	0.271507	0.00176	---	---
10495279	0.026673	-0.141467	0.0604747	Psma5	proteasome (prosome, macropain) subunit, alpha type 5
10511146	0.0267056	0.112169	-0.0119201	---	---
10558150	0.0267089	-0.0325398	-0.194175	Htra1	HtrA serine peptidase 1
10343247	0.0267451	0.198325	-0.134163	---	---
10398751	0.0269653	0.0504488	-0.0512832	Zfyve21	zinc finger, FYVE domain containing 21
10495206	0.0269883	-0.152652	0.0924177	Slc16a4	solute carrier family 16 (monocarboxylic acid transporters), member 4
10510982	0.0270277	0.102596	-0.0003856	Pex10	peroxisomal biogenesis factor 10
10358543	0.0270664	0.142508	-0.0519897	Hmcn1	hemicentin 1
10553913	0.0270877	-0.0757578	0.0986927	Mcee	methylmalonyl CoA epimerase
10339307	0.0270955	-0.0978133	0.0996352	---	---
10520362	0.0271267	-0.336018	-0.102201	Insig1	insulin induced gene 1
10374578	0.0271341	-0.0249652	0.120197	Fam161a	family with sequence similarity 161, member A
10342175	0.0271579	0.209346	-0.33439	---	---
10341062	0.0271608	-0.134378	0.0423906	---	---
10338036	0.0273173	0.20303	-0.215512	---	---
10492953	0.0273926	0.205892	-0.097967	---	---
10343454	0.0274556	0.272142	-0.0856322	---	---
10500371	0.0274928	-0.00572853	0.103007	6330549D23Rik	RIKEN cDNA 6330549D23 gene
10339380	0.0275192	-0.224063	0.32901	---	---
10344072	0.0275957	-0.131472	0.0520065	---	---
10377859	0.0276135	0.063533	-0.0726065	Pld2	phospholipase D2
10363445	0.027766	0.0633176	-0.0408739	4632428N05Rik	RIKEN cDNA 4632428N05 gene
10528527	0.0277747	0.00473384	0.117475	Fam126a	family with sequence similarity 126, member A
10394800	0.0277843	-0.0273376	0.0682633	Bnip3l	BCL2/adenovirus E1B interacting protein 3-like
10344342	0.0278211	-0.443607	0.1124	---	---
10368030	0.0279026	-0.0437165	0.0905323	Heca	headcase homolog (Drosophila)
10548681	0.0279352	-0.153207	0.0266196	---	---
10515696	0.0280004	0.0572461	-0.0446655	---	---
10602033	0.0280189	-0.104909	0.292276	Cldn2	claudin 2
10340331	0.028034	0.106373	-0.126051	---	---
10343238	0.0282418	-0.239314	0.0999891	---	---
10509560	0.0282885	0.0605364	-0.0387547	Rpl38	ribosomal protein L38
10347521	0.028302	0.0361016	-0.0447764	Zfand2b	zinc finger, AN1 type domain 2B
10338877	0.0283332	-0.501713	-0.0172945	---	---
10562687	0.0285074	0.112659	-0.0298219	Iglon5	IgLON family member 5
10366457	0.028511	-0.0499314	0.0870761	Ptprr	protein tyrosine phosphatase, receptor type, R
10435862	0.0285305	-0.0957415	0.192754	---	---
10473187	0.0285361	0.121487	-0.0606315	Prdx6-rs1	peroxiredoxin 6, related sequence 1
10434778	0.0285542	0.0366383	0.212346	Rtp4	receptor transporter protein 4
10339036	0.0285678	-0.125585	0.117528	---	---
10598178	0.0285767	0.063026	-0.0555525	Disp1	dispatched homolog 1 (Drosophila)
10410959	0.0285905	-0.051861	0.0728099	Atg10	autophagy-related 10 (yeast)
10351963	0.028719	0.0845979	-0.123014	Olfr415	olfactory receptor 415
10339258	0.0288135	0.0408035	-0.529893	---	---
10518714	0.028836	0.0624801	-0.0483781	Tmem201	transmembrane protein 201
10342186	0.0288618	0.0896092	-0.0844643	---	---
10419723	0.0288679	-0.141809	0.154839	Olfr1507	olfactory receptor 1507
10585588	0.0288815	0.0888597	-0.0347451	Cspg4	chondroitin sulfate proteoglycan 4
10381260	0.0289126	-0.0861178	0.0617487	Tubg2	tubulin, gamma 2
10436664	0.0289241	0.0235925	-0.122159	---	---
10340389	0.02901	-0.160972	0.0189747	---	---
10338834	0.0290543	-0.215164	0.516048	---	---
10351224	0.0290699	-0.18041	0.409792	F5	coagulation factor V
10434719	0.0290802	0.0755993	-0.0662241	Kng1	kininogen 1
10478169	0.0291739	0.045545	-0.0349427	Dhx35	DEAH (Asp-Glu-Ala-His) box polypeptide 35
10371032	0.0292494	0.0847007	-0.036228	Diras1	DIRAS family, GTP-binding RAS-like 1
10338343	0.0292562	-0.476125	0.191515	---	---
10360367	0.0292569	0.122708	-0.0879013	---	---
10342919	0.0292983	-0.333903	0.0542971	---	---
10352813	0.029327	0.384767	-0.156541	---	---
10374553	0.0294893	-0.0704484	0.0555506	Tmem17	transmembrane protein 17
10366683	0.0295253	-0.082438	0.0906537	D930020B18Rik	RIKEN cDNA D930020B18 gene
10341218	0.0296192	-0.244516	0.0396775	---	---
10391444	0.0296724	-0.139788	0.0359281	1700113i22rik	RIKEN cDNA 1700113I22 gene
10490734	0.0298486	-0.0865645	0.0916655	---	---
10502375	0.0298706	-0.212616	-0.0544238	Mttp	microsomal triglyceride transfer protein
10437376	0.0299468	-0.0601175	0.069933	Srl	sarcalumenin
10524018	0.0299495	0.110417	-0.00153133	Rpl34	ribosomal protein L34
10383518	0.0299703	-0.0836715	0.0254189	Hexdc	hexosaminidase (glycosyl hydrolase family 20, catalytic domain) containing
10342932	0.030019	-0.375341	0.195614	---	---
10338762	0.0300537	-0.136703	0.23551	---	---
10347910	0.030082	-0.0568337	0.110635	Fbxo36	F-box protein 36
10384231	0.0301776	-0.167036	0.069532	---	---
10481272	0.030219	-0.118732	0.193312	1700007K13Rik	RIKEN cDNA 1700007K13 gene
10491952	0.0303251	0.129251	-0.0126855	Mgst2	microsomal glutathione S-transferase 2
10420097	0.030336	-0.0298747	0.10936	Tinf2	Terf1 (TRF1)-interacting nuclear factor 2
10435697	0.0303516	0.0347297	-0.0893691	Popdc2	popeye domain containing 2
10343046	0.0305011	-0.243734	0.112355	---	---
10600453	0.0306002	-0.0822583	0.0261715	Ikbkg	inhibitor of kappaB kinase gamma
10341511	0.0306709	0.312137	-0.256342	---	---
10412607	0.030677	-0.0908727	0.0256647	Abhd6	abhydrolase domain containing 6
10383198	0.0307471	-0.020755	0.189595	---	---
10453216	0.0307758	-0.10027	0.0280403	Thumpd2	THUMP domain containing 2
10599430	0.0308265	-0.142665	0.041833	---	---
10411502	0.0308755	0.101642	-0.0294996	---	---
10561142	0.0308762	0.107725	-0.0968165	Nlrp9c	NLR family, pyrin domain containing 9C
10341440	0.0308925	-0.203424	0.215344	---	---
10520096	0.0308982	-0.128858	0.0213141	Klhl7	kelch-like 7 (Drosophila)
10542857	0.0309128	-0.0142707	0.12733	Far2	fatty acyl CoA reductase 2
10357072	0.0309597	0.140313	-0.0603805	Serpinb3a	serine (or cysteine) peptidase inhibitor, clade B (ovalbumin), member 3A
10339302	0.031145	-0.154901	0.244296	---	---
10560592	0.0312873	0.00121381	-0.0779087	Clptm1	cleft lip and palate associated transmembrane protein 1
10341432	0.0313642	-0.219455	0.116436	---	---
10513061	0.0314219	-0.0237067	0.126432	Ctnnal1	catenin (cadherin associated protein), alpha-like 1
10338825	0.0315648	-0.337116	0.171729	---	---
10342031	0.0316071	-0.552596	0.284864	---	---
10426627	0.0316348	-0.0144045	0.161758	Ccdc65	coiled-coil domain containing 65
10342321	0.0317037	-0.243022	0.294773	---	---
10390816	0.0317403	0.108665	-0.0394187	Krt27	keratin 27
10341181	0.0318235	-0.405786	0.285294	---	---
10383204	0.0318241	-0.0785402	0.147744	---	---
10534551	0.0318455	0.0772378	-0.0409827	Lrwd1	leucine-rich repeats and WD repeat domain containing 1
10377235	0.0319029	0.13535	-0.0122475	Rcvrn	recoverin
10467153	0.0319233	-0.119316	0.134752	Slc16a12	solute carrier family 16 (monocarboxylic acid transporters), member 12
10398615	0.0321061	0.00086299	-0.122918	---	---
10594645	0.0321379	-0.132514	-0.0137819	Rab8b	RAB8B, member RAS oncogene family
10400498	0.0321942	-0.125987	0.0191354	LOC100047942	similar to TAR DNA binding protein
10452980	0.0322683	-0.0711063	0.158896	Eif2ak2	eukaryotic translation initiation factor 2-alpha kinase 2
10343841	0.0323229	0.135421	-0.054314	---	---
10359648	0.0323236	-0.127992	-0.00426853	BC055324	cDNA sequence BC055324
10340660	0.0323632	-0.460927	0.0558899	---	---
10342865	0.0324266	-0.238428	0.113296	---	---
10402766	0.0325031	0.132787	0.0158038	Akt1	thymoma viral proto-oncogene 1
10339778	0.0326131	-0.506915	0.0827402	---	---
10562419	0.032616	0.106179	-0.0183689	Lrp3	low density lipoprotein receptor-related protein 3
10338803	0.0326634	-0.556013	0.0185598	---	---
10343633	0.0327024	-0.0907597	0.138104	---	---
10483081	0.0327067	-0.0543926	0.239107	Fap	fibroblast activation protein
10601164	0.0327577	0.113284	-0.006974	Nono	non-POU-domain-containing, octamer binding protein
10606235	0.0328	-0.0874021	0.0800776	Zdhhc15	zinc finger, DHHC domain containing 15
10587315	0.0328246	-0.0167282	0.15956	Gsta4	glutathione S-transferase, alpha 4
10570627	0.0330143	0.170555	-0.0545319	Defb7	defensin beta 7
10339518	0.0330193	0.0834776	-0.133053	---	---
10341427	0.0330999	-0.156061	0.0063556	---	---
10604844	0.0331039	-0.106455	0.0747629	Sms	spermine synthase
10340143	0.0331076	-0.281513	0.102934	---	---
10343047	0.0331574	-0.491863	0.46145	---	---
10350343	0.0331655	0.125409	-0.0498754	Atp6v1g3	ATPase, H+ transporting, lysosomal V1 subunit G3
10344210	0.0331771	0.1412	-0.105188	---	---
10403990	0.0332936	0.168635	-0.0738856	V1rh21	vomeronasal 1 receptor, H21
10547795	0.0333074	0.109348	-0.0734977	Atn1	atrophin 1
10600884	0.0333797	0.0910198	-0.0304653	Rpl17	ribosomal protein L17
10513737	0.0334186	0.0660454	-0.0338687	Rpl17	ribosomal protein L17
10544300	0.033518	0.156863	-0.0266422	BC048599	cDNA sequence BC048599
10440019	0.03364	0.125303	-0.0415386	Tmem45a	transmembrane protein 45a
10338333	0.0336993	0.173885	-0.154857	---	---
10535091	0.033711	-0.0642749	0.0636096	4930432F04Rik	RIKEN cDNA 4930432F04 gene
10433311	0.033734	0.0312727	-0.048062	Mgrn1	mahogunin, ring finger 1
10338464	0.0337563	-0.210746	0.0775953	---	---
10340647	0.0337637	-0.167533	0.0109417	---	---
10365492	0.0338718	-0.0970077	0.134683	EG382395	predicted gene, EG382395
10519886	0.0339909	-0.0967624	0.113787	Sema3c	sema domain, immunoglobulin domain (Ig), short basic domain, secreted, (semaphorin) 3C
10343134	0.0340032	0.217947	-0.093295	---	---
10412078	0.0340681	0.0678274	-0.133355	Gapt	Grb2-binding adaptor, transmembrane
10339724	0.034082	-0.245116	0.155587	---	---
10443494	0.0340946	0.108234	-0.0377987	Pi16	peptidase inhibitor 16
10520154	0.0341647	0.102104	0.0160001	Abcb8	ATP-binding cassette, sub-family B (MDR/TAP), member 8
10578504	0.0341976	-0.105086	0.0344643	1700029J07Rik	RIKEN cDNA 1700029J07 gene
10343225	0.0342698	0.386807	-0.26034	---	---
10344067	0.0342854	0.214336	-0.115549	---	---
10465912	0.0343529	0.0585691	-0.0744655	Fen1	flap structure specific endonuclease 1
10455395	0.0344289	0.0430703	-0.1083	Spink5	serine peptidase inhibitor, Kazal type 5
10354275	0.0344434	-0.134625	0.0508665	1700029F09Rik	RIKEN cDNA 1700029F09 gene
10599422	0.0345113	-0.105747	0.206127	1110059M19Rik	RIKEN cDNA 1110059M19 gene
10340576	0.0346086	0.102154	-0.278125	---	---
10398442	0.0346711	0.438832	-0.0182175	---	---
10339227	0.034677	-0.226859	0.0886169	---	---
10343488	0.0346811	0.0894093	-0.113412	---	---
10497490	0.034785	-0.0259282	0.169337	---	---
10495097	0.0347874	0.0770336	-0.0787131	Adora3	adenosine A3 receptor
10491704	0.0347928	-0.00596101	0.184134	Spata5	spermatogenesis associated 5
10540860	0.0351741	0.0690843	-0.00688187	Atg7	autophagy-related 7 (yeast)
10490663	0.0351862	0.0673392	-0.0859243	Stmn3	stathmin-like 3
10393642	0.0353573	0.214058	-0.0658026	Eif4a3	eukaryotic translation initiation factor 4A, isoform 3
10397068	0.0353633	-0.0946872	0.0315569	Rbm25	RNA binding motif protein 25
10341566	0.0354696	0.254415	-0.252213	---	---
10414156	0.0354754	0.0784887	-0.129279	4930474N05Rik	RIKEN cDNA 4930474N05 gene
10366407	0.0355113	-0.119145	0.0910591	---	---
10344093	0.0355281	-0.130027	-0.00795067	---	---
10343911	0.0355438	-0.146444	0.211663	---	---
10338797	0.0355819	0.0701973	-0.307987	---	---
10538689	0.0356111	0.0557018	-0.136693	---	---
10542993	0.0357104	-0.0195397	0.291554	Pon3	paraoxonase 3
10344897	0.0357297	-0.171191	0.194232	Sulf1	sulfatase 1
10398416	0.0357424	0.0671442	-0.107582	---	---
10548817	0.0357431	-0.0682322	0.102232	1100001H23Rik	RIKEN cDNA 1100001H23 gene
10342583	0.0357706	-0.199122	0.294403	---	---
10420787	0.0358	0.0715427	-0.004908	Mtmr9	myotubularin related protein 9
10340839	0.0358766	-0.134934	0.308027	---	---
10340821	0.0358803	-0.111998	0.155851	---	---
10469070	0.0360728	-0.0550673	0.0780717	Nudt5	nudix (nucleoside diphosphate linked moiety X)-type motif 5
10478647	0.0361105	0.00781452	-0.085464	Slc12a5	solute carrier family 12, member 5
10377593	0.0362248	0.0864407	-0.0306272	Zbtb4	zinc finger and BTB domain containing 4
10450579	0.0362588	0.135283	0.0230943	Ddr1	discoidin domain receptor family, member 1
10340510	0.036376	0.271291	-0.0307065	---	---
10373498	0.03644	-0.0815745	0.06412	Rps26	ribosomal protein S26
10554701	0.0365353	-0.0997167	0.0274133	Hnrnpk	heterogeneous nuclear ribonucleoprotein K
10340925	0.0365417	-0.0818058	0.055238	---	---
10341693	0.0365423	0.0384946	-0.13614	---	---
10502135	0.0366202	-0.0074401	0.138204	Rrh	retinal pigment epithelium derived rhodopsin homolog
10373588	0.0366567	-0.0905765	0.206085	Rdh5	retinol dehydrogenase 5
10344230	0.0368601	-0.143007	0.065061	---	---
10341968	0.0369123	-0.117584	0.366733	---	---
10341830	0.0370299	-0.180497	0.192999	---	---
10454015	0.0370488	-0.0640341	0.0862318	Ttc39c	tetratricopeptide repeat domain 39C
10489891	0.0372288	0.0694303	-0.0815624	B4galt5	UDP-Gal:betaGlcNAc beta 1,4-galactosyltransferase, polypeptide 5
10338218	0.0374237	0.185718	-0.133114	---	---
10597052	0.037565	0.09407	-0.0812424	Fbxw15	F-box and WD-40 domain protein 15
10604240	0.0376224	0.116527	-0.0516513	---	---
10341956	0.037773	-0.06698	0.0919073	---	---
10563050	0.0377908	0.0819556	-0.0775478	Prr12	proline rich 12
10343331	0.0378246	-0.280001	0.0164333	---	---
10362918	0.0378393	0.0829361	-0.0806412	---	---
10344152	0.0378939	-0.517626	0.197705	---	---
10338044	0.0379036	0.143373	-0.185025	---	---
10586591	0.0379367	-0.382287	-0.0563981	Car12	carbonic anyhydrase 12
10344482	0.0379422	0.145278	-0.424933	---	---
10574057	0.0379632	0.155098	-0.119257	---	---
10367671	0.0379791	0.0625746	-0.0871177	---	---
10464896	0.0379985	0.0515117	-0.0498371	Peli3	pellino 3
10539179	0.0380751	0.117032	-0.0849845	Reg3b	regenerating islet-derived 3 beta
10415444	0.0380765	-0.0695108	0.0211	---	---
10518209	0.0381635	-0.0498591	0.0765157	1700012P22Rik	RIKEN cDNA 1700012P22 gene
10342721	0.0382816	0.202487	-0.000876333	---	---
10417510	0.0383019	-0.0693067	0.113352	---	---
10368970	0.0383171	0.0953581	-0.0238466	Prdm1	PR domain containing 1, with ZNF domain
10487588	0.0383192	-0.158004	0.0325871	Il1a	interleukin 1 alpha
10339276	0.038347	-0.212549	0.196176	---	---
10343262	0.0384366	0.0393798	0.294181	---	---
10341981	0.0384878	-0.333295	0.207818	---	---
10512057	0.0385019	0.0409486	-0.0789719	---	---
10350823	0.0385025	0.00894893	-0.104386	Abl2	v-abl Abelson murine leukemia viral oncogene homolog 2 (arg, Abelson-related gene)
10381962	0.038532	-0.173021	0.160352	Ace	angiotensin I converting enzyme (peptidyl-dipeptidase A) 1
10389214	0.0385322	-0.0782502	0.0609717	Ccl9	chemokine (C-C motif) ligand 9
10461808	0.0385332	0.16487	-0.0750111	Olfr1474	olfactory receptor 1474
10502029	0.0385524	-0.0335316	0.0628529	Larp7	La ribonucleoprotein domain family, member 7
10526654	0.0386215	0.2435	-0.0667435	EG640050	predicted gene, EG640050
10587075	0.0386303	0.139554	-0.0956394	---	---
10424922	0.0386358	0.0547883	-0.0340828	Gpr172b	G protein-coupled receptor 172B
10429623	0.038641	0.0908446	-0.0351821	Zc3h3	zinc finger CCCH type containing 3
10342685	0.0386832	-0.322219	0.148424	---	---
10528015	0.0387001	-0.0699744	0.257451	Steap1	six transmembrane epithelial antigen of the prostate 1
10339460	0.0387146	0.30218	-0.135019	---	---
10340713	0.0387169	-0.226554	0.253997	---	---
10428837	0.0387488	-0.115422	0.0478706	---	---
10462912	0.0387603	-0.0185683	0.132117	Lgi1	leucine-rich repeat LGI family, member 1
10342001	0.0387993	-0.1889	0.230523	---	---
10396059	0.0388767	0.0788104	-0.0211127	Rpl17	ribosomal protein L17
10559181	0.03888	0.0931183	-0.0881097	Krtap5-4	keratin associated protein 5-4
10528610	0.0389301	0.10351	-0.0306282	Tmub1	transmembrane and ubiquitin-like domain containing 1
10438769	0.0389727	-0.00116874	0.40217	Cldn1	claudin 1
10511984	0.0389786	0.0250329	0.267833	1700003M02Rik	RIKEN cDNA 1700003M02 gene
10502791	0.0393547	0.00128177	0.231282	Ifi44	interferon-induced protein 44
10340645	0.0393953	0.278095	-0.152683	---	---
10372280	0.0394169	-0.0849831	0.0280349	EG628870	predicted gene, EG628870
10414987	0.0394528	0.108907	-0.0703193	---	---
10470775	0.0394558	-0.0580674	0.0821586	Cercam	cerebral endothelial cell adhesion molecule
10493086	0.0395243	0.0930739	-0.0380398	Hdgf	hepatoma-derived growth factor
10583485	0.0395694	0.0383922	-0.0642931	A230050P20Rik	RIKEN cDNA A230050P20 gene
10503523	0.0395954	-0.0095933	0.192102	Ggh	gamma-glutamyl hydrolase
10495405	0.0396116	0.140551	-0.0071248	Slc25a24	solute carrier family 25 (mitochondrial carrier, phosphate carrier), member 24
10503508	0.0396192	-0.00961097	0.192043	Ggh	gamma-glutamyl hydrolase
10482336	0.0396758	-0.0805899	0.0559827	Lrp1b	low density lipoprotein-related protein 1B (deleted in tumors)
10450920	0.03968	0.379244	0.0111052	AY036118	cDNA sequence AY036118
10471677	0.0397188	0.0442622	-0.0770631	Dab2ip	disabled homolog 2 (Drosophila) interacting protein
10566034	0.039756	-0.13614	0.298213	Folr1	folate receptor 1 (adult)
10344217	0.0397586	-0.436429	0.0972346	---	---
10514047	0.0398201	-0.19907	0.0334173	---	---
10338599	0.0398305	0.300843	-0.260489	---	---
10393395	0.0398634	-0.0619945	0.0913113	Sfrs2	splicing factor, arginine/serine-rich 2 (SC-35)
10478959	0.0398663	-0.164017	0.026027	Mc3r	melanocortin 3 receptor
10496919	0.0399501	-0.146462	-0.0160785	Usp33	ubiquitin specific peptidase 33
10353038	0.0400488	-0.0993984	0.0796269	Lrrc67	leucine rich repeat containing 67
10338782	0.0400859	0.419135	-0.0186745	---	---
10520622	0.0401461	0.226031	0.0278617	Abhd1	abhydrolase domain containing 1
10339465	0.0402071	-0.205357	0.14092	---	---
10339624	0.0402264	0.22431	-0.146463	---	---
10517036	0.0402285	0.0794942	-0.0321383	Wdtc1	WD and tetratricopeptide repeats 1
10381506	0.0402724	-0.0842829	0.0915634	1700006E09Rik	RIKEN cDNA 1700006E09 gene
10365983	0.0403191	-0.0593189	0.233465	Lum	lumican
10558057	0.0404325	-0.0801853	0.0407282	Brwd2	bromodomain and WD repeat domain containing 2
10503023	0.0406024	-0.106086	0.0333692	Cth	cystathionase (cystathionine gamma-lyase)
10352457	0.0406669	-0.0693348	0.017214	---	---
10531415	0.0407347	-0.0462103	0.113635	Cxcl10	chemokine (C-X-C motif) ligand 10
10578709	0.0407457	0.048783	-0.128888	Wdr17	WD repeat domain 17
10351269	0.0407968	-0.0890642	0.019381	4930455F23Rik	RIKEN cDNA 4930455F23 gene
10343474	0.0408748	0.0999573	-0.0846249	---	---
10604669	0.0409767	-0.101142	0.0382831	---	---
10535807	0.0409811	0.00888215	-0.0738414	Flt1	FMS-like tyrosine kinase 1
10550815	0.0409985	0.198255	-0.102887	V1rd9	vomeronasal 1 receptor, D9
10451650	0.0410516	0.172049	0.0609455	Nfya	nuclear transcription factor-Y alpha
10433104	0.0410902	0.0788484	-0.0948911	Zfp385a	zinc finger protein 385A
10505481	0.0411151	0.0911662	-0.0461968	---	---
10361191	0.041234	0.0195138	-0.111581	Syt14	synaptotagmin XIV
10497794	0.0412507	-0.0438369	0.122026	Ccdc144b	coiled-coil domain containing 144B
10376285	0.0413081	0.182833	0.0196631	Sap30l	SAP30-like
10477061	0.041373	0.00600967	-0.0931325	Srxn1	sulfiredoxin 1 homolog (S. cerevisiae)
10338029	0.0413946	0.170908	-0.274468	---	---
10340998	0.041445	0.126167	-0.085277	---	---
10607183	0.0414736	-0.108574	0.045884	Lhfpl1	lipoma HMGIC fusion partner-like 1
10442596	0.0415032	0.1683	0.046995	Sepx1	selenoprotein X 1
10401028	0.0415092	-0.0399277	0.0445657	Sgpp1	sphingosine-1-phosphate phosphatase 1
10559750	0.0415926	0.0890854	-0.105467	V1rd1	vomeronasal 1 receptor, D1
10520250	0.0416801	-0.123411	-0.0165851	Nub1	negative regulator of ubiquitin-like proteins 1
10429197	0.0417072	0.0602766	-0.100385	---	---
10504504	0.0417774	0.059098	0.183359	Grhpr	glyoxylate reductase/hydroxypyruvate reductase
10389627	0.041863	-0.182135	0.0075426	Rad51c	RAD51 homolog c (S. cerevisiae)
10430344	0.0419496	0.0725858	-0.059125	Il2rb	interleukin 2 receptor, beta chain
10469559	0.0419844	0.188691	0.0709388	Msrb2	methionine sulfoxide reductase B2
10402347	0.0420251	-0.0396384	0.0986389	Ifi27l2a	interferon, alpha-inducible protein 27 like 2A
10340751	0.0420628	-0.102515	0.376409	---	---
10374350	0.0420742	0.0161343	-0.111199	---	---
10584598	0.0420934	-0.108851	0.0914399	---	---
10540554	0.0421795	-0.0385457	0.0383325	Setd5	SET domain containing 5
10396606	0.0422121	-0.037708	0.129487	Syne2	synaptic nuclear envelope 2
10398376	0.0422185	0.14315	-0.0148301	---	---
10536472	0.042266	-0.0838106	0.0575765	Mdfic	MyoD family inhibitor domain containing
10513918	0.0422843	-0.156905	0.0405713	---	---
10596671	0.0423237	0.103124	-0.0226932	---	---
10398372	0.0424409	0.143043	-0.0147693	---	---
10517090	0.0424477	0.0280313	-0.100122	Arid1a	AT rich interactive domain 1A (SWI-like)
10403911	0.0425476	-1.09206	-0.608254	Gpx6	glutathione peroxidase 6
10530465	0.0426531	0.248321	-0.0880429	---	---
10541581	0.0427204	0.123883	-0.07836	Clec4b1	C-type lectin domain family 4, member b1
10338025	0.0427944	0.172191	-0.151703	---	---
10466406	0.0428284	-0.0439612	0.0718935	---	---
10441794	0.0429475	0.0506173	-0.102132	Mrgprh	MAS-related GPR, member H
10574166	0.0429737	-0.15388	0.0242271	Cpne2	copine II
10453394	0.0429892	0.0760871	-0.0971473	Six2	sine oculis-related homeobox 2 homolog (Drosophila)
10552242	0.0430459	0.0921826	-0.0247467	Rpl17	ribosomal protein L17
10403112	0.0431996	-0.0478708	0.0995933	Dnahc11	dynein, axonemal, heavy chain 11
10426425	0.0432244	-0.0639933	0.106293	Pdzrn4	PDZ domain containing RING finger 4
10556061	0.0432739	0.0787081	-0.0865909	---	---
10555233	0.0433341	0.254875	-0.0449101	---	---
10423379	0.0433467	0.0668333	-0.0265921	Tiaf2	TGF-beta1-induced anti-apoptotic factor 2
10342128	0.0433716	-0.116369	0.076874	---	---
10454129	0.0433763	-0.153027	0.117255	Dsg1b	desmoglein 1 beta
10355864	0.0434471	0.104664	-0.0167826	Chpf	chondroitin polymerizing factor
10450735	0.0434629	0.076151	-0.0484479	H2-T3	histocompatibility 2, T region locus 3
10576873	0.0434685	-0.0560206	0.0440499	Elavl1	ELAV (embryonic lethal, abnormal vision, Drosophila)-like 1 (Hu antigen R)
10348076	0.0434851	-0.128431	0.00510247	---	---
10341241	0.0434874	0.205299	-0.103715	---	---
10343298	0.0435252	-0.39821	-0.0292543	---	---
10548976	0.0435847	0.0604336	-0.026274	Rpl38	ribosomal protein L38
10490970	0.0436343	0.0587036	-0.22033	---	---
10554370	0.0436465	0.0426354	-0.0751334	Zfp710	zinc finger protein 710
10343613	0.0438115	-0.617988	0.0168813	---	---
10603059	0.0439037	-0.074021	0.143234	Tmem27	transmembrane protein 27
10505929	0.0439424	0.0781545	-0.0395753	---	---
10588479	0.0439741	0.0801051	-0.0659513	Tlr9	toll-like receptor 9
10340784	0.0440703	0.240104	-0.0188855	---	---
10579052	0.0441581	-0.150597	0.117643	ENSMUSG00000057924	predicted gene, ENSMUSG00000057924
10429560	0.044187	0.081517	-0.113984	Ly6i	lymphocyte antigen 6 complex, locus I
10540289	0.0442062	0.162694	-0.0146803	ENSMUSG00000052236	predicted gene, ENSMUSG00000052236
10531126	0.0442739	-0.106111	0.0677281	Igj	immunoglobulin joining chain
10528484	0.0442976	-0.0916236	0.0159683	Srpk2	serine/arginine-rich protein specific kinase 2
10591430	0.0445327	0.113667	0.00162913	Raver1	ribonucleoprotein, PTB-binding 1
10445670	0.0445503	0.06576	-0.074617	Mrps10	mitochondrial ribosomal protein S10
10338114	0.0446956	-0.228096	0.237663	---	---
10451213	0.0447799	-0.147453	0.0592554	Rsph9	radial spoke head 9 homolog (Chlamydomonas)
10600317	0.0448496	-0.108802	0.00847933	Opn1mw	opsin 1 (cone pigments), medium-wave-sensitive (color blindness, deutan)
10382866	0.0449809	0.0171812	-0.14981	Mgat5b	mannoside acetylglucosaminyltransferase 5, isoenzyme B
10480950	0.0449946	0.0960375	-0.00355593	D2Bwg1335e	DNA segment, Chr 2, Brigham & Women's Genetics 1335 expressed
10405125	0.0451564	0.101606	0.011054	Fbxw17	F-box and WD-40 domain protein 17
10544608	0.0451865	0.127192	-0.0458387	---	---
10342008	0.0452035	0.23242	-0.17244	---	---
10603316	0.0452036	-0.15879	0.0811134	2010204K13Rik	RIKEN cDNA 2010204K13 gene
10525489	0.0452389	0.115366	-0.0253361	---	---
10357280	0.0453061	-0.146044	0.00447753	Insig2	insulin induced gene 2
10342710	0.0453514	-0.115057	0.160228	---	---
10341673	0.0455506	-0.0722171	0.410733	---	---
10444524	0.0455518	0.0706262	-0.0238487	Ehmt2	euchromatic histone lysine N-methyltransferase 2
10343336	0.0455944	0.340207	-0.0621667	---	---
10340600	0.0456085	-0.089318	0.0625753	---	---
10338752	0.0456457	-0.346409	0.185111	---	---
10343722	0.0457094	0.269029	-0.261114	---	---
10537318	0.0457301	-0.0031043	0.106113	Trim24	tripartite motif-containing 24
10496580	0.0458049	-0.0160338	0.132334	Gbp3	guanylate binding protein 3
10393751	0.0459145	0.0479533	-0.0877075	---	---
10445239	0.0459282	-0.0742613	0.0453493	---	---
10449452	0.045942	0.0757108	-0.0476587	Fkbp5	FK506 binding protein 5
10471201	0.0459808	0.145018	0.0295979	Abl1	c-abl oncogene 1, receptor tyrosine kinase
10573008	0.0460024	0.0480731	-0.0499929	Zfp827	zinc finger protein 827
10354273	0.0460183	0.106974	-0.0945283	---	---
10468893	0.0460758	0.125111	-0.0310537	Csf2ra	colony stimulating factor 2 receptor, alpha, low-affinity (granulocyte-macrophage)
10343700	0.0461078	-0.0835509	0.40114	---	---
10584208	0.0461386	-0.0892728	-0.00678753	Cdon	cell adhesion molecule-related/down-regulated by oncogenes
10476735	0.0462062	-0.0980292	0.046035	---	---
10369388	0.0462195	-0.0159904	-0.129634	Unc5b	unc-5 homolog B (C. elegans)
10427681	0.0462563	-0.080218	0.148226	Spef2	sperm flagellar 2
10583732	0.046264	-0.0743662	0.0756023	Ldlr	low density lipoprotein receptor
10341195	0.0463068	0.143411	-0.0998041	---	---
10374455	0.0464128	-0.130183	0.0231626	Spred2	sprouty-related, EVH1 domain containing 2
10461384	0.0464907	-0.146823	0.0171925	---	---
10574288	0.0464975	-0.0701876	0.290532	Ccdc135	coiled-coil domain containing 135
10380689	0.0465005	-0.0912848	0.0005102	Cbx1	chromobox homolog 1 (Drosophila HP1 beta)
10342526	0.0465495	0.101929	-0.151804	---	---
10373143	0.0465532	0.0515888	-0.0560562	Mbd6	methyl-CpG binding domain protein 6
10340479	0.0466024	0.169165	-0.0451021	---	---
10510061	0.0466274	0.0910946	-0.0292659	4732496O08Rik	RIKEN cDNA 4732496O08 gene
10568107	0.0466803	-0.260389	0.0230481	---	---
10429506	0.0467189	0.0428143	-0.117852	Lypd2	Ly6/Plaur domain containing 2
10344049	0.0467474	-0.0253432	-0.22892	---	---
10343845	0.0467699	0.302201	-0.13669	---	---
10386205	0.0467751	-0.0203214	0.189399	Olfr323	olfactory receptor 323
10522589	0.0468226	-0.0306181	0.0920093	Srd5a3	steroid 5 alpha-reductase 3
10444431	0.0468443	0.0763766	-0.0901393	Prrt1	proline-rich transmembrane protein 1
10444258	0.0468672	0.0900479	-0.0352279	Psmb8	proteasome (prosome, macropain) subunit, beta type 8 (large multifunctional peptidase 7)
10368380	0.0468735	-0.0234475	0.109219	L3mbtl3	l(3)mbt-like 3 (Drosophila)
10340823	0.0468884	-0.1132	0.0467367	---	---
10340010	0.0469342	0.0620201	-0.268583	---	---
10394798	0.0469408	0.0770477	-0.108517	EG668539	predicted gene, EG668539
10401420	0.0469588	-0.0913908	0.0565725	---	---
10370931	0.0469974	0.019619	-0.0808233	Mknk2	MAP kinase-interacting serine/threonine kinase 2
10387194	0.047003	-0.194446	-0.377667	Odf4	outer dense fiber of sperm tails 4
10338042	0.0470356	0.129023	-0.208343	---	---
10351111	0.0471112	-0.118412	0.0512734	Dnm3os	dynamin 3, opposite strand
10358415	0.047177	-0.153938	0.0510547	Rgs21	regulator of G-protein signalling 21
10414137	0.0471918	-0.0117025	-0.126831	Grid1	glutamate receptor, ionotropic, delta 1
10589462	0.0473011	-0.116503	-0.00907987	Mtap4	microtubule-associated protein 4
10363743	0.0473061	0.00201401	0.126848	Rtkn2	rhotekin 2
10342877	0.0473112	-0.137307	0.207492	---	---
10549770	0.0473741	0.050521	-0.0468432	U2af2	U2 small nuclear ribonucleoprotein auxiliary factor (U2AF) 2
10394477	0.0475012	-0.0212275	0.107797	Laptm4a	lysosomal-associated protein transmembrane 4A
10515698	0.0476841	0.048401	-0.0442762	---	---
10344353	0.0477298	-0.157566	0.0644196	---	---
10428936	0.0477716	0.0920685	-0.104425	---	---
10370651	0.0477885	0.0701686	-0.071917	BC005764	cDNA sequence BC005764
10554945	0.0478127	-0.055364	0.0796862	Prcp	prolylcarboxypeptidase (angiotensinase C)
10341123	0.0478358	-0.126133	0.187423	---	---
10344029	0.0478471	0.0477986	-0.32151	---	---
10371415	0.0478558	0.0625547	-0.159756	---	---
10543213	0.0479223	-0.07783	0.0622165	B630005N14Rik	RIKEN cDNA B630005N14 gene
10514317	0.0479487	-0.133945	0.0309053	Ifnab	interferon alpha B
10514338	0.0479825	-0.0968522	0.0606669	---	---
10344433	0.0479947	-0.237579	0.0512173	---	---
10489391	0.0480551	0.0245084	0.155619	Ada	adenosine deaminase
10438784	0.0480985	-0.0329582	0.280701	Gm606	gene model 606, (NCBI)
10586118	0.048153	-0.0131972	0.321	Calml4	calmodulin-like 4
10476648	0.048215	-0.00510634	0.160874	Dstn	destrin
10366192	0.0484389	-0.166006	0.0430715	---	---
10343542	0.0484755	-0.197554	-0.001571	---	---
10417167	0.048516	-0.06917	0.0821048	Clybl	citrate lyase beta like
10444332	0.0485448	-0.227843	-0.0390963	BC051142	cDNA sequence BC051142
10577996	0.0485539	-0.248645	0.0558753	Unc5d	unc-5 homolog D (C. elegans)
10365537	0.0485625	-0.0914284	0.0344887	---	---
10407012	0.0487194	-0.0240235	0.0898533	Sfrs12ip1	SFRS12-interacting protein 1
10378013	0.0487277	-0.0693585	0.0351089	Rpain	RPA interacting protein
10447799	0.0487312	-0.034435	0.0471938	Igf2r	insulin-like growth factor 2 receptor
10468485	0.0487488	-0.02796	0.0813652	---	---
10532839	0.0487707	-0.052297	0.173353	Trpv4	transient receptor potential cation channel, subfamily V, member 4
10421648	0.0487903	-0.101331	-0.0126576	Slc25a30	solute carrier family 25, member 30
10605357	0.0488294	-0.0951135	0.0497875	Gab3	growth factor receptor bound protein 2-associated protein 3
10447190	0.0489017	0.0547976	0.187976	Plekhh2	pleckstrin homology domain containing, family H (with MyTH4 domain) member 2
10355806	0.0490604	-0.141328	-0.00635333	Tuba4a	tubulin, alpha 4A
10425461	0.0491532	0.0552659	-0.0183986	Adsl	adenylosuccinate lyase
10364752	0.0491728	0.0605497	-0.0296299	Dazap1	DAZ associated protein 1
10526687	0.0491855	0.13312	0.0102137	2010007H12Rik	RIKEN cDNA 2010007H12 gene
10344287	0.0494471	0.112224	-0.370235	---	---
10342102	0.0494858	-0.318231	0.240065	---	---
10517996	0.0495019	0.0820728	-0.0339107	Plekhm2	pleckstrin homology domain containing, family M (with RUN domain) member 2
10379731	0.0497041	0.0515077	0.183129	Expi	extracellular proteinase inhibitor
10343109	0.0497578	0.199694	-0.0709515	---	---
10520010	0.0497683	-0.0916356	0.0287129	Pmpcb	peptidase (mitochondrial processing) beta
10607524	0.0499302	-0.0697125	0.0815092	Sms	spermine synthase
10574718	0.0499496	0.0666462	-0.033968	Tmem208	transmembrane protein 208
